# Supplementary material for: Conserved chromatin regulators control the transcriptional immune response to intracellular pathogens in Caenorhabditis elegans
Source: PLoS Genet. 2025 Apr 7;21(4):e1011444. doi: 10.1371/journal.pgen.1011444 (PMC11975079; doi:10.1371/journal.pgen.1011444)
Supplement: S1 Table — (XLSX) [file pgen.1011444.s006.xlsx]

## Sheet: 2A
Fig 2A
Killing Assay
Replicate 1			Replicate 2			Replicate 3
Hours	Wild type	lin-15B(jy86)	Hours	Wild type	lin-15B(jy86)	Hours	Wild type	lin-15B(jy86)
90	1		90	1		90	0
90		0	90	1		110	1
110	1		90	0		110	1
110	1		90		1	110	1
110	1		90		0	110	1
110	1		110	1		110	1
110	1		110	1		110	1
110		0	110	1		110	0
114	1		110	0		110		0
114	1		110	0		110		0
114	1		110		1	110		0
114	1		110		0	114	1
114	0		110		0	114	1
138	1		114	0		114	1
138	1		114	0		114	1
138	1		114	0		114	1
138	1		114	0		114	1
138	1		114		1	114	1
138	1		138	1		114	0
138	1		138	1		114	0
138	1		138	1		138	1
138	1		138	1		138	1
138	1		138	1		138	1
138	1		138	1		138	1
138	1		138	1		138	1
138	1		138	1		138	1
138	1		138	1		138	1
138	0		138	1		138	1
138	0		138	1		138	1
138		1	138	0		138	1
138		1	138		1	138	1
138		1	138		1	138	0
138		1	138		1	138	0
138		1	138		1	138		1
138		1	138		0	138		1
138		1	162	1		138		0
138		1	162	1		162	1
138		1	162	1		162	1
138		0	162	1		162	1
138		0	162	1		162		1
138		0	162	1		162		1
138		0	162	1		162		1
138		0	162	1		162		1
162	1		162		1	162		1
162	1		162		1	162		1
162		1	162		1	162		1
162		1	162		1	162		1
162		1	162		1	162		1
162		1	162		1	162		1
162		1	162		1	162		0
162		1	186	1		162		0
162		1	186		1	162		0
162		1	186		1	186		1
162		1	186		1	186		1
162		0	186		1	186		1
186	1		186		1	186		1
186	0		186		1	186		1
186		1	186		1	186		1
186		1	186		1	186		1
186		1	186		1	210		1
186		1	186		1	210		1
210	1		186		1	210		1
210	1		210		1	210		1
210		1	210		1	234		1
210		1	234		1	234		1
210		1	234		1	234		1

## Sheet: 2B
Fig 2B
Number of sporoplasms per animal
Replicate 1			Replicate 2			Replicate 3					Control	pals-17(jy74)	lin-15B(jy76)
Control	pals-17(jy74)	lin-15B(jy76)	Control	pals-17(jy74)	lin-15B(jy76)	Control	pals-17(jy74)	lin-15B(jy76)		Number of values	300	300	300
0	3	2	6	0	0	2	1	1		Minimum	0	0	0
5	1	2	3	0	0	6	0	0		Maximum	13	9	9
4	1	1	4	0	1	0	0	0		Range	13	9	9
2	3	1	4	0	0	0	1	1		Mean	3.47	1.46	1.26
4	0	2	5	1	1	3	1	0		Std. Deviation	2.546	1.599	1.519
2	1	3	9	2	0	2	3	1		Std. Error of Mean	0.147	0.09232	0.08769
3	0	2	10	1	3	7	1	1
2	3	4	4	0	2	2	1	0
3	0	0	7	4	0	0	4	3
0	2	1	2	3	0	2	1	0
3	4	2	5	0	1	0	9	0
0	4	1	7	1	1	4	9	1
3	0	6	3	2	0	0	1	2
0	2	0	5	5	1	4	5	3
2	3	0	5	0	1	0	1	0
0	1	0	3	1	1	2	3	0
0	2	0	5	1	3	6	2	2
0	3	1	7	2	1	9	1	1
0	1	3	4	1	1	1	1	0
3	3	0	5	1	2	1	1	1
0	0	0	2	0	1	4	0	1
0	1	0	9	2	0	8	2	0
3	3	3	7	0	0	3	4	6
4	1	2	1	2	1	3	3	3
4	5	1	5	2	1	0	0	2
2	0	4	7	0	0	6	2	3
4	0	0	6	0	0	3	1	3
0	3	0	2	2	0	1	2	3
2	2	1	4	0	0	7	1	4
3	0	1	6	0	0	7	2	5
5	3	1	11	1	3	0	2	0
2	2	2	7	0	3	6	1	3
0	1	1	4	1	1	3	0	4
3	0	1	7	0	1	9	1	6
5	2	4	4	2	0	3	1	2
0	0	1	7	5	2	4	3	1
0	0	2	1	0	0	5	7	2
13	1	0	7	2	3	3	0	1
5	1	2	6	1	0	9	0	2
0	0	2	6	0	2	4	2	1
5	0	1	1	5	0	1	0	0
4	2	0	0	2	0	3	2	1
4	2	3	4	2	3	0	2	1
4	0	3	3	2	1	2	4	1
3	4	0	3	0	0	2	1	1
5	0	1	0	1	2	2	2	0
0	2	0	3	1	1	3	4	1
3	2	2	4	6	0	1	2	0
1	0	2	3	2	0	1	3	0
2	2	0	0	2	0	3	2	3
0	0	1	5	2	0	1	0	1
3	0	0	7	0	0	5	0	0
5	0	0	7	3	0	1	2	1
2	2	1	5	1	3	6	0	0
0	2	0	0	2	0	0	2	2
1	0	0	4	0	0	3	2	0
2	2	2	4	1	1	5	2	0
2	0	0	7	0	3	3	0	0
8	1	4	4	2	2	0	1	0
4	1	0	0	0	0	0	2	5
9	1	0	5	1	0	0	1	2
2	0	0	7	1	0	4	2	0
3	0	1	4	2	0	3	0	3
8	0	0	3	7	1	1	3	3
1	0	1	4	0	1	0	2	0
1	0	0	4	6	0	2	1	3
1	0	2	4	4	1	2	2	1
5	3	1	6	6	1	0	2	9
2	2	2	2	0	1	5	2	3
2	0	0	4	0	1	2	3	3
0	0	0	7	4	1	3	3	1
2	0	0	7	0	0	3	3	0
2	1	0	4	0	0	3	0	0
2	0	1	4	0	1	4	3	1
3	1	1	6	0	0	2	1	3
2	0	7	2	2	0	2	1	4
1	0	1	3	2	0	4	0	9
2	0	1	4	0	0	5	4	7
2	2	2	2	1	1	4	0	0
0	1	1	4	1	0	5	0	0
2	0	2	2	1	4	1	0	1
4	0	1	2	1	1	6	0	0
3	1	2	7	4	3	5	0	1
6	1	0	6	0	0	4	1	1
0	1	0	1	1	1	0	1	0
5	0	0	4	2	2	3	5	0
5	0	1	2	0	0	4	1	0
3	2	0	5	0	2	5	2	0
0	1	2	8	4	0	0	4	1
8	0	1	8	1	0	8	1	2
3	3	3	3	0	1	6	8	4
3	2	1	4	0	3	0	3	5
4	1	0	4	0	1	0	0	0
3	0	1	2	1	2	8	1	3
1	0	3	6	3	0	11	2	3
1	2	2	7	0	0	5	0	0
2	1	1	10	0	2	5	1	0
4	2	2	8	2	1	5	2	2
0	2	1	6	1	1	4	4	1
5	1	5	7	3	0	1	1	2

## Sheet: 2C
Fig 2C
Orsay virus infection levels
Wild type	pals-22(jy1)	lin-15B(jy86)			Wild type	pals-22(jy1)	lin-15B(jy86)
1	0.0131393	0.388668		Number of values	3	3	3
1	0.00776396	0.0181053		Minimum	1	0.007764	0.01049
1	0.0222375	0.0104944		Maximum	1	0.02224	0.3887
				Range	0	0.01447	0.3782
				Mean	1	0.01438	0.1391
				Std. Deviation	0	0.007316	0.2162
				Std. Error of Mean	0	0.004224	0.1248

## Sheet: 2D
Fig 2D
Bead Feeding Assay
Replicate 1			Replicate 2			Replicate 3					Wild type	eat-2(-)	lin-15B(-)
Wild type	eat-2(-)	lin-15B(-)	Wild type	eat-2(-)	lin-15B(-)	Wild type	eat-2(-)	lin-15B(-)		Number of values	150	150	150
514.607	293.953	251.203	454.1	282.957	1050.84	763.713	542.983	1122.72		Minimum	81.24	6.814	49.15
674.955	736.286	429.758	1004.3	152.988	257.91	1191.77	635.033	566.69		Maximum	1923	1333	1685
851.64	567.009	343.513	645.791	590.556	227.682	1112.06	241.562	1591.45		Range	1842	1326	1636
1055.41	111.027	582.754	947.113	763.237	219.515	489.803	564.978	447.687		Mean	677.6	502.6	658.9
394.513	501.754	811.752	739.217	729.037	168.893	155.332	824.886	1685.17		Std. Deviation	346.1	324.6	372.7
940.052	191.108	483.403	930.648	453.462	1158.4	378.663	358.3	933.021		Std. Error of Mean	28.26	26.5	30.43
928.365	166.91	470.246	240.037	897.472	494.749	1045.06	268.86	687.359
151.674	737.358	66.174	1080.38	207.622	59.638	213.386	1332.58	1342.76
1603.56	74.122	613.928	1331.99	479.903	967.602	461.434	753.492	1594.66
629.544	116.062	139.945	771.771	1058.73	49.149	963.604	213.375	986.645
436.463	86.041	201.779	601.476	418.765	903.446	546.301	830.235	1278.33
731.882	386.842	630.629	697.911	584.494	959.474	369.789	455.693	1217.31
232.324	571.39	101.952	707.89	1079.26	646.386	680.416	568.42	1434.24
694.5	501.267	211.674	300.927	257.118	795.243	1269.1	231.307	166.164
618.62	176.258	656.054	918.579	1009.18	514.177	834.682	318.296	806.831
418.649	972.381	224.765	1923.38	444.81	556.461	447.865	751.717	231.244
527.717	510.774	188.249	616.536	768.85	962.673	997.488	277.376	574.524
104.583	485.56	865.869	693.465	1205.6	661.971	716.527	1325.02	235.481
613.508	450.134	693.614	878.325	694.441	595.793	307.939	667.059	789.528
81.236	267.384	156.636	1358.69	810.351	650.974	699.478	705.132	179.283
562.749	482.554	458.872	534.283	96.1	450.948	640.302	171.732	697.56
182.756	50.938	343.924	920.413	675.63	714.422	109.907	432.333	1228.45
494.015	153.758	909.433	758.084	732.267	722.406	852.127	408.781	1239.38
467.953	320.388	134.331	520.075	324.727	813.845	1053.14	448.375	642.973
593.228	325.327	76.864	181.791	454.986	239.022	836.857	708.986	367.511
384.136	40.127	488.289	781.505	783.143	966.308	672.599	1159.46	1260.68
178.816	508.048	1026.82	1375.09	783.026	1148.94	883.185	537.409	641.818
386.508	12.379	622.194	158.644	773.25	721.503	1015.33	833.985	567.651
867.208	279.096	380.185	417.256	577.356	901.962	593.199	851.217	421.802
328.528	360.148	401.355	699.95	302.81	498.535	565.263	375.955	372.458
839.132	93.749	676.484	574.505	410.161	668.52	608.327	614.878	587.234
1052.64	66.391	867.979	714.541	166.776	736.497	910.332	1141.51	306.31
1811.53	61.243	50.327	703.41	485.994	792.277	900.076	413.787	914.19
308.949	632.44	1312.65	867.017	843.61	502.686	1377.61	313.364	254.031
845.948	1231.11	470.458	751.461	457.242	685.664	1054.96	481.07	694.758
167.138	212.118	720.917	778.995	657.278	684.271	603.997	250.612	976.772
693.048	1173.31	456.551	593.732	442.22	789.786	781.686	674.586	1490.04
563.811	513.958	98.97	636.056	520.208	990.486	1643.68	439.017	333.731
390.268	374.291	266.538	689.86	769.566	688.984	550.374	914.627	1082.41
281.211	1148.39	480.438	684.465	80.397	602.266	657.386	383.325	613.553
838.045	215.434	586.668	581.297	1159.52	913.341	476.598	535.016	645.513
581.841	258.358	907.836	181.898	215.62	1155.51	847.541	885.962	533.452
484.119	69.288	424.232	1168.68	205.627	1061.57	939.743	939.023	736.482
988.158	67.401	569.407	234.345	96.154	872.655	353.602	1196.05	860.627
709.086	8.873	674.022	419.928	1160.89	730.869	147.355	378.782	1369.23
446.264	486.608	267.106	637.394	732.96	761.083	585.317	396.211	1053.25
725.486	324.656	144.436	1333.12	120.309	1046.79	445.235	370.847	792.336
277.767	26.869	313.105	535.128	179.512	1384.67	372.841	208.5	475.624
638.896	21.117	57.817	299.162	442.783	560.117	174.28	756.605	1421.46
941.674	6.814	327.636	373.071	402.513	797.301	1157.7	930.396	243.987

## Sheet: 3B
Fig 3B
	pals-5			F26F2.1			F26F2.3			F26F2.4			skr-5			cul-6
	Replicate 1	Replicate 2	Replicate 3	Replicate 1	Replicate 2	Replicate 3	Replicate 1	Replicate 2	Replicate 3	Replicate 1	Replicate 2	Replicate 3	Replicate 1	Replicate 2	Replicate 3	Replicate 1	Replicate 2	Replicate 3
Wild type; Vector RNAi	1	1	1	1	1	1	1	1	1	1	1	1	1	1	1	1	1	1
Wild type; mes-4(RNAi)	0.65	1.54	0.63	1.16983	1.24984	0.997108	1.27434	1.46716	0.819905	0.860723	2.37377	0.977089	1.54737	1.38082	1.00751	2.49049	2.35545	3.66086
lin-15B(jy86); Vector RNAi	2065.37	5136.12	2781.57	272.41	229.154	87.5351	1036.22	1250.81	324.095	1013.76	1430.03	519.296	35.6292	28.0286	34.5758	1.52082	2.07137	2.85105
lin-15B(jy86); mes-4(RNAi)	789.35	1887.41	1192.09	58.1963	80.6659	11.746	170.371	314.506	38.4305	140.408	283.033	12.3196	29.3406	15.8859	27.2837	3.02479	4.03295	3.58344
lin-15B(n744); Vector RNAi	1871.59	4694.58	2516.98	176.511	299.048	101.583	639.743	1766.34	444.203	352.964	799.994	320.329	24.3562	18.9646	29.4292	1.47834	1.41789	2.44234
lin-15B(n744); mes-4(RNAi)	689.895	1266.75	979.794	50.6195	52.0679	21.4444	156.633	247.815	68.3316	77.2045	138.606	56.365	22.7942	14.1877	26.4931	2.89654	1.84029	2.99052
	pals-5			F26F2.1			F26F2.3			F26F2.4			skr-5			cul-6
	Mean	SD	N	Mean	SD	N	Mean	SD	N	Mean	SD	N	Mean	SD	N	Mean	SD	N
Wild type; Vector RNAi	1	0	3	1	0	3	1	0	3	1	0	3	1	0	3	1	0	3
Wild type; mes-4(RNAi)	0.94	0.519711	3	1.13893	0.129168	3	1.18714	0.332325	3	1.40386	0.841976	3	1.3119	0.276447	3	2.8356	0.71788	3
lin-15B(jy86); Vector RNAi	3327.69	1606.57	3	196.366	96.7002	3	870.374	485.107	3	987.696	455.925	3	32.7446	4.11795	3	2.14775	0.668393	3
lin-15B(jy86); mes-4(RNAi)	1289.62	555.489	3	50.2027	35.1484	3	174.436	138.083	3	145.254	135.422	3	24.17	7.2476	3	3.54706	0.505065	3
lin-15B(n744); Vector RNAi	3027.72	1479.17	3	192.381	99.6845	3	950.097	713.621	3	491.095	268.011	3	24.25	5.2331	3	1.77952	0.574808	3
lin-15B(n744); mes-4(RNAi)	978.813	288.429	3	41.3772	17.2776	3	157.593	89.7457	3	90.7251	42.755	3	21.1584	6.31372	3	2.57579	0.638688	3

## Sheet: 4B
Fig 4B
L1-L3
	Weak Green (%)			Strong Green (%)					Weak Green			Strong Green
RNAi	Replicate 1	Replicate 2	Replicate 3	Replicate 1	Replicate 2	Replicate 3		RNAi	Mean	SD	N	Mean	SD	N
Vector	1	0	0	0	0	0		Vector	0.333333	0.57735	3	0	0	3
pals-17	15	13	4	77	87	96		pals-17	10.6667	5.85947	3	86.6667	9.50438	3
lin-36	8	4	11	0	1	3		lin-36	7.66667	3.51188	3	1.33333	1.52753	3
efl-1	13	9	11	0	0	0		efl-1	11	2	3	0	0	3
lin-9	30	24	20	44	51	47		lin-9	24.6667	5.03322	3	47.3333	3.51188	3
lin-35	23	27	28	27	33	36		lin-35	26	2.64575	3	32	4.58258	3
lin-37	28	14	15	9	17	19		lin-37	19	7.81025	3	15	5.2915	3
lin-52	23	21	18	0	0	0		lin-52	20.6667	2.51661	3	0	0	3
lin-54	42	30	27	26	37	51		lin-54	33	7.93725	3	38	12.53	3
lin-53	19	16	15	2	15	13		lin-53	16.6667	2.08167	3	10	7	3
mep-1	48	38	39	15	53	57		mep-1	41.6667	5.50757	3	41.6667	23.1805	3
gei-4	40	29	26	45	60	70		gei-4	31.6667	7.37111	3	58.3333	12.5831	3
hpl-2	36	44	38	0	2	3		hpl-2	39.3333	4.16333	3	1.66667	1.52753	3
lin-61	11	52	52	0	10	13		lin-61	38.3333	23.6714	3	7.66667	6.80686	3
met-2	7	5	2	0	0	1		met-2	4.66667	2.51661	3	0.333333	0.57735	3
mys-1	30	15	18	3	15	14		mys-1	21	7.93725	3	10.6667	6.65833	3
tam-1	1	11	9	0	0	0		tam-1	7	5.2915	3	0	0	3
trr-1	18	20	22	6	11	22		trr-1	20	2	3	13	8.18535	3
smo-1	59	49	50	21	30	25		smo-1	52.6667	5.50757	3	25.3333	4.50925	3
uba-2	31	48	46	35	28	30		uba-2	41.6667	9.29157	3	31	3.60555	3
ubc-9	21	2	4	1	22	24		ubc-9	9	10.4403	3	15.6667	12.741	3
aos-1	27	27	27	29	34	36		aos-1	27	0	3	33	3.60555	3
gei-17	36	48	54	24	32	20		gei-17	46	9.16515	3	25.3333	6.1101	3

## Sheet: 4C
Fig 4C
L4 and Adult Stages
	Weak Green (%)			Strong Green (%)					Weak Green			Strong Green
RNAi	Replicate 1	Replicate 2	Replicate 3	Replicate 1	Replicate 2	Replicate 3		RNAi	Mean	SD	N	Mean	SD	N
Vector	0	0	0	0	0	0		Vector	0	0	3	0	0	3
pals-17	11	9	11	86	86	86		pals-17	10.3333	1.1547	3	86	0	3
lin-36	4	60	65	0	13	20		lin-36	43	33.8674	3	11	10.1489	3
efl-1	38	22	20	0	0	0		efl-1	26.6667	9.86577	3	0	0	3
lin-9	49	30	32	37	48	54		lin-9	37	10.4403	3	46.3333	8.62168	3
lin-35	51	38	38	22	39	38		lin-35	42.3333	7.50555	3	33	9.53939	3
lin-37	27	28	30	2	8	6		lin-37	28.3333	1.52753	3	5.33333	3.05505	3
lin-52	35	30	32	6	7	8		lin-52	32.3333	2.51661	3	7	1	3
lin-54	41	23	24	30	56	59		lin-54	29.3333	10.116	3	48.3333	15.9478	3
lin-53	25	4	5	7	17	23		lin-53	11.3333	11.8462	3	15.6667	8.0829	3
mep-1	32	22	21	10	48	52		mep-1	25	6.08276	3	36.6667	23.1805	3
gei-4	39	54	44	53	41	50		gei-4	45.6667	7.63763	3	48	6.245	3
hpl-2	13	20	26	0	0	0		hpl-2	19.6667	6.50641	3	0	0	3
lin-61	72	51	39	8	1	1		lin-61	54	16.7033	3	3.33333	4.04145	3
met-2	16	20	21	0	1	7		met-2	19	2.64575	3	2.66667	3.78594	3
mys-1	31	19	18	4	22	19		mys-1	22.6667	7.23418	3	15	9.64365	3
tam-1	7	5	3	0	0	0		tam-1	5	2	3	0	0	3
trr-1	46	22	15	47	60	77		trr-1	27.6667	16.2583	3	61.3333	15.0444	3
smo-1	37	36	39	3	48	54		smo-1	37.3333	1.52753	3	35	27.8747	3
uba-2	32	38	40	42	34	36		uba-2	36.6667	4.16333	3	37.3333	4.16333	3
ubc-9	50	35	36	29	37	35		ubc-9	40.3333	8.3865	3	33.6667	4.16333	3
aos-1	47	45	52	27	30	35		aos-1	48	3.60555	3	30.6667	4.04145	3
gei-17	29	38	44	6	12	14		gei-17	37	7.54983	3	10.6667	4.16333	3

## Sheet: 5B
Fig 5B
	pals-5			F26F2.1			F26F2.3			F26F2.4			skr-3			skr-4			skr-5			cul-6
	Replicate 1	Replicate 2	Replicate 3	Replicate 1	Replicate 2	Replicate 3	Replicate 1	Replicate 2	Replicate 3	Replicate 1	Replicate 2	Replicate 3	Replicate 1	Replicate 2	Replicate 3	Replicate 1	Replicate 2	Replicate 3	Replicate 1	Replicate 2	Replicate 3	Replicate 1	Replicate 2	Replicate 3
smo-1(RNAi)	320.62	2112.13	621.925	48.226	62.035	1601.93	103.934	853.116	287.19	28.6178	472.12	89.4407	1.64813	7.79666	2.29522	2.28136	6.97054	2.27927	7.96604	89.5931	7.15996	4.81692	29.813	10.1647
uba-2(RNAi)	37.44	49.95	43.3132	4.58641	12.7905	169.687	27.5785	83.1831	33.809	20.382	44.6192	24.3087	1.05124	1.86448	1.05943	1.51355	1.91255	1.80336	4.88188	7.28319	2.65487	1.08934	10.2759	5.89169
aos-1(RNAi)	215.04	27.91	797.66	4.44255	7.61997	61.22	19.4788	6.99517	22.811	39.7617	10.8621	9.61198	1.73403	1.33502	5.81174	1.55187	1.36326	5.36911	10.5814	1.9597	10.5507	2.46356	2.62119	24.8085
ubc-9(RNAi)	6.37	0.93	5.53	0.732425	0.908849	0.9	19.9137	0.575377	2.11415	3.67844	0.995781	5.60539	0.982448	0.581056	0.552594	1.75452	0.633289	0.711886	0.0931701	0.157438	1.31	0.336217	0.891623	0.8507
gei-17(RNAi)	7.9	1.54	15.17	3.65511	1.79775	7.53649	5.01755	1.23077	1.51185	8.37691	0.726749	0.426553	0.781089	1.17887	1.16444	0.578221	1.17469	1.81034	0.369386	0.973245	0.563735	0.868758	1.06781	1.94138
	pals-5			F26F2.1			F26F2.3			F26F2.4			skr-3			skr-4			skr-5			cul-6
	Mean	SD	N	Mean	SD	N	Mean	SD	N	Mean	SD	N	Mean	SD	N	Mean	SD	N	Mean	SD	N	Mean	SD	N
smo-1(RNAi)	1018.22	959.254	3	570.731	893.072	3	414.747	390.54	3	196.726	240.429	3	3.91334	3.37858	3	3.84372	2.7079	3	34.9064	47.3618	3	14.9315	13.1622	3
uba-2(RNAi)	43.5677	6.25888	3	62.3548	93.0432	3	48.1902	30.4645	3	29.77	13.0089	3	1.32505	0.467177	3	1.74315	0.2062	3	4.93998	2.3147	3	5.75232	4.59487	3
aos-1(RNAi)	346.87	401.451	3	24.4275	31.9028	3	16.4283	8.3375	3	20.0786	17.0575	3	2.96026	2.4775	3	2.76141	2.2603	3	7.69726	4.9689	3	9.96441	12.8556	3
ubc-9(RNAi)	4.27667	2.92857	3	0.847091	0.0994028	3	7.53442	10.7484	3	3.42654	2.31511	3	0.705366	0.240382	3	1.03323	0.625891	3	0.520203	0.684739	3	0.692847	0.309527	3
gei-17(RNAi)	8.20333	6.82006	3	4.32978	2.92825	3	2.58672	2.10984	3	3.17674	4.50598	3	1.04146	0.225606	3	1.18775	0.616165	3	0.635455	0.308252	3	1.29265	0.570563	3

## Sheet: S3BC
S3 Fig (B, C)
1st intestinal ring				1st intestinal ring			3rd intestinal ring				3rd intestinal ring
Control	lin-15B(jy76)			Control	lin-15B(jy76)		Control	lin-15B(jy76)			Control	lin-15B(jy76)
0	1034		Number of values	15	15		0	1109		Number of values	15	15
0	300		Minimum	0	64		0	896		Minimum	0	70
0	642		Maximum	101	1328		0	70		Maximum	259	1109
0	1328		Range	101	1264		0	604		Range	259	1039
101	204		Mean	12.4	458		31	534		Mean	19.33	682.3
74	591		Std. Deviation	31.04	382.4		259	920		Std. Deviation	66.78	337.2
0	779		Std. Error of Mean	8.015	98.73		0	943		Std. Error of Mean	17.24	87.07
0	520						0	868
0	118						0	874
0	691						0	898
0	159						0	237
0	102						0	160
11	64						0	833
0	135						0	978
0	203						0	311
