# Supplementary material for: Conserved chromatin regulators control the transcriptional immune response to intracellular pathogens in Caenorhabditis elegans
Source: PLoS Genet. 2025 Apr 7;21(4):e1011444. doi: 10.1371/journal.pgen.1011444 (PMC11975079; doi:10.1371/journal.pgen.1011444)
Supplement: S2 Table — (XLSX) [file pgen.1011444.s007.xlsx]

## Sheet: Sheet1
S2 Table
Datasets						Comparisons
IPR genes (Reddy et al., 2019¹)	Up in lin-15B(-) (Petrella et al., 2011²)	Up in lin-15B(-) (Gal et al., 2021³)	Up in lin-35(-) (Petrella et al., 2011²)	Up in lin-35(-), down in lin-35(-) mes-4(-) (Petrella et al., 2011²)		lin-15B (Petrella et al., 2011²) ∩ lin-15B (Gal et al., 2021³) ∩ IPR genes (Reddy et al., 2019¹)	(lin-15B (Petrella et al., 2011²) ∩ IPR genes (Reddy et al., 2019¹)) – lin-15B (Gal et al., 2021³)	(lin-15B (Gal et al., 2021³) ∩ IPR genes (Reddy et al., 2019¹)) – lin-15B (Petrella et al., 2011²)	IPR genes (Reddy et al., 2019¹) – (lin-15B (Petrella et al., 2011²) ∪ lin-15B (Gal et al., 2021³))	IPR genes (Reddy et al., 2019¹) – (lin-35 (Petrella et al., 2011²) ∪ lin-35 mes-4 (Petrella et al., 2011²))	(lin-35 (Petrella et al., 2011²) ∩ IPR genes (Reddy et al., 2019¹)) – lin-35 mes-4 (Petrella et al., 2011²)	lin-35 (Petrella et al., 2011²) ∩ lin-35 mes-4 (Petrella et al., 2011²) ∩ IPR genes (Reddy et al., 2019¹)
WBGene00001885	WBGene00000022	WBGene00000144	WBGene00018657	WBGene00007132		WBGene00007131	WBGene00002021	WBGene00007662	WBGene00001885	WBGene00001885	WBGene00004810	WBGene00007132		Reference
WBGene00001889	WBGene00000024	WBGene00000226	WBGene00000144	WBGene00007134		WBGene00007132	WBGene00004810	WBGene00009061	WBGene00001889	WBGene00001889	WBGene00004811	WBGene00007134		1	Reddy KC, Dror T, Underwood RS, Osman GA, Elder CR, Desjardins CA, et al. Antagonistic paralogs control a switch between growth and pathogen resistance in C. elegans. PLoS Pathog. 2019;15(1):e1007528.
WBGene00001918	WBGene00000033	WBGene00000267	WBGene00000190	WBGene00015152		WBGene00007134	WBGene00004811	WBGene00013294	WBGene00001918	WBGene00001918	WBGene00007131	WBGene00007656		2	Petrella LN, Wang W, Spike CA, Rechtsteiner A, Reinke V, Strome S. synMuv B proteins antagonize germline fate in the intestine and ensure C. elegans survival. Development. 2011;138(6):1069-79.
WBGene00002021	WBGene00000034	WBGene00000548	WBGene00007131	WBGene00015227		WBGene00007656	WBGene00009908	WBGene00023483	WBGene00004002	WBGene00002021	WBGene00009898	WBGene00007657		3	Gal C, Carelli FN, Appert A, Cerrato C, Huang N, Dong Y, et al. DREAM represses distinct targets by cooperating with different THAP domain proteins. Cell Rep. 2021;37(3):109835.
WBGene00004002	WBGene00000025	WBGene00000622	WBGene00007132	WBGene00015223		WBGene00007657	WBGene00010822	WBGene00044237	WBGene00009166	WBGene00004002	WBGene00012726	WBGene00007658
WBGene00004810	WBGene00000029	WBGene00000770	WBGene00007134	WBGene00015225		WBGene00007658	WBGene00012757	WBGene00044708	WBGene00015605	WBGene00007662	WBGene00012961	WBGene00007659
WBGene00004811	WBGene00000030	WBGene00000864	WBGene00015152	WBGene00015226		WBGene00007659	WBGene00012961	WBGene00044709	WBGene00022096	WBGene00009061	WBGene00014046	WBGene00007660
WBGene00007131	WBGene00000031	WBGene00000911	WBGene00007165	WBGene00007297		WBGene00007660	WBGene00014046	WBGene00045393	WBGene00044212	WBGene00009166	WBGene00015224	WBGene00007661
WBGene00007132	WBGene00018657	WBGene00001110	WBGene00007181	WBGene00007334		WBGene00007661	WBGene00015602	WBGene00045401	WBGene00044787	WBGene00010822	WBGene00015600	WBGene00008067
WBGene00007134	WBGene00000082	WBGene00001112	WBGene00015216	WBGene00015537		WBGene00008067	WBGene00015839	WBGene00086568	WBGene00045416	WBGene00012757	WBGene00015828	WBGene00008267
WBGene00007656	WBGene00000084	WBGene00001372	WBGene00015227	WBGene00015602		WBGene00008267	WBGene00016912	WBGene00138721	WBGene00050899	WBGene00013294	WBGene00015839	WBGene00008269
WBGene00007657	WBGene00000097	WBGene00001598	WBGene00015223	WBGene00015642		WBGene00008269	WBGene00018997	WBGene00195165		WBGene00015605	WBGene00018353	WBGene00008301
WBGene00007658	WBGene00000101	WBGene00001599	WBGene00015224	WBGene00015747		WBGene00008301	WBGene00020326			WBGene00016912	WBGene00018997	WBGene00008302
WBGene00007659	WBGene00007010	WBGene00001606	WBGene00015225	WBGene00007624		WBGene00008302	WBGene00022497			WBGene00020228	WBGene00020774	WBGene00008850
WBGene00007660	WBGene00012835	WBGene00001661	WBGene00015226	WBGene00015834		WBGene00008850	WBGene00022547			WBGene00020326	WBGene00022550	WBGene00009169
WBGene00007661	WBGene00000144	WBGene00001662	WBGene00013569	WBGene00007655		WBGene00009169				WBGene00022096		WBGene00009908
WBGene00007662	WBGene00000190	WBGene00001670	WBGene00015313	WBGene00007656		WBGene00009898				WBGene00022497		WBGene00012091
WBGene00008067	WBGene00000208	WBGene00001671	WBGene00015382	WBGene00007657		WBGene00012091				WBGene00023483		WBGene00012399
WBGene00008267	WBGene00000228	WBGene00001678	WBGene00015385	WBGene00007658		WBGene00012399				WBGene00044212		WBGene00012400
WBGene00008269	WBGene00006446	WBGene00001683	WBGene00015414	WBGene00007659		WBGene00012400				WBGene00044237		WBGene00012910
WBGene00008301	WBGene00007097	WBGene00001686	WBGene00007297	WBGene00007660		WBGene00012726				WBGene00044708		WBGene00015223
WBGene00008302	WBGene00007109	WBGene00001816	WBGene00007334	WBGene00007661		WBGene00012910				WBGene00044709		WBGene00015225
WBGene00008850	WBGene00015013	WBGene00001862	WBGene00015491	WBGene00004093		WBGene00015223				WBGene00044787		WBGene00015226
WBGene00009061	WBGene00015048	WBGene00001872	WBGene00007393	WBGene00003994		WBGene00015224				WBGene00045393		WBGene00015227
WBGene00009166	WBGene00015076	WBGene00001977	WBGene00015602	WBGene00016178		WBGene00015225				WBGene00045401		WBGene00015602
WBGene00009169	WBGene00015086	WBGene00002032	WBGene00015604	WBGene00016190		WBGene00015226				WBGene00045416		WBGene00015834
WBGene00009898	WBGene00015097	WBGene00002033	WBGene00015598	WBGene00016281		WBGene00015227				WBGene00050899		WBGene00016281
WBGene00009908	WBGene00015110	WBGene00002063	WBGene00015600	WBGene00016554		WBGene00015600				WBGene00086568		WBGene00017214
WBGene00010822	WBGene00015112	WBGene00002077	WBGene00015601	WBGene00016555		WBGene00015828				WBGene00138721		WBGene00018345
WBGene00012091	WBGene00015113	WBGene00002144	WBGene00007437	WBGene00016586		WBGene00015834				WBGene00195165		WBGene00020357
WBGene00012399	WBGene00007131	WBGene00002985	WBGene00007454	WBGene00008067		WBGene00016281						WBGene00021081
WBGene00012400	WBGene00007132	WBGene00002998	WBGene00007467	WBGene00008069		WBGene00017214						WBGene00021179
WBGene00012726	WBGene00007134	WBGene00003002	WBGene00015747	WBGene00016717		WBGene00018345						WBGene00022375
WBGene00012757	WBGene00015128	WBGene00003133	WBGene00015800	WBGene00016766		WBGene00018353						WBGene00022476
WBGene00012910	WBGene00007148	WBGene00003210	WBGene00007624	WBGene00008269		WBGene00020228						WBGene00022547
WBGene00012961	WBGene00007146	WBGene00003414	WBGene00007655	WBGene00008267		WBGene00020357
WBGene00013294	WBGene00015152	WBGene00003422	WBGene00007656	WBGene00008301		WBGene00020774
WBGene00014046	WBGene00007165	WBGene00003994	WBGene00007657	WBGene00008302		WBGene00021081
WBGene00015223	WBGene00007181	WBGene00004049	WBGene00007658	WBGene00008384		WBGene00021179
WBGene00015224	WBGene00007193	WBGene00004093	WBGene00007659	WBGene00008385		WBGene00022375
WBGene00015225	WBGene00015216	WBGene00004149	WBGene00007660	WBGene00008387		WBGene00022476
WBGene00015226	WBGene00015227	WBGene00004323	WBGene00007661	WBGene00017214		WBGene00022550
WBGene00015227	WBGene00015221	WBGene00004378	WBGene00007674	WBGene00000592
WBGene00015600	WBGene00015222	WBGene00004402	WBGene00007694	WBGene00008850
WBGene00015602	WBGene00015223	WBGene00004760	WBGene00007725	WBGene00008858
WBGene00015605	WBGene00015224	WBGene00004775	WBGene00016164	WBGene00009052
WBGene00015828	WBGene00015225	WBGene00004808	WBGene00016190	WBGene00017707
WBGene00015834	WBGene00015226	WBGene00004976	WBGene00016191	WBGene00009077
WBGene00015839	WBGene00015231	WBGene00005210	WBGene00007797	WBGene00017823
WBGene00016281	WBGene00000235	WBGene00005543	WBGene00007813	WBGene00009167
WBGene00016912	WBGene00015012	WBGene00005582	WBGene00016255	WBGene00009169
WBGene00017214	WBGene00015014	WBGene00005832	WBGene00016262	WBGene00009170
WBGene00018345	WBGene00013569	WBGene00006111	WBGene00016281	WBGene00017839
WBGene00018353	WBGene00000247	WBGene00006374	WBGene00007870	WBGene00009182
WBGene00018997	WBGene00007221	WBGene00006375	WBGene00016424	WBGene00006377
WBGene00020228	WBGene00007225	WBGene00006440	WBGene00016425	WBGene00045237
WBGene00020326	WBGene00015313	WBGene00006446	WBGene00008003	WBGene00002032
WBGene00020357	WBGene00007262	WBGene00006483	WBGene00008009	WBGene00018345
WBGene00020774	WBGene00015337	WBGene00006571	WBGene00008019	WBGene00009710
WBGene00021081	WBGene00015340	WBGene00006742	WBGene00016585	WBGene00009731
WBGene00021179	WBGene00015363	WBGene00006811	WBGene00016586	WBGene00009839
WBGene00022096	WBGene00015382	WBGene00006814	WBGene00016587	WBGene00018614
WBGene00022375	WBGene00015385	WBGene00006831	WBGene00008067	WBGene00009908
WBGene00022476	WBGene00015414	WBGene00006916	WBGene00008069	WBGene00010061
WBGene00022497	WBGene00007297	WBGene00007050	WBGene00016632	WBGene00018900
WBGene00022547	WBGene00007302	WBGene00007131	WBGene00008102	WBGene00018903
WBGene00022550	WBGene00015458	WBGene00007132	WBGene00016666	WBGene00018921
WBGene00023483	WBGene00015455	WBGene00007134	WBGene00016698	WBGene00010206
WBGene00044212	WBGene00007323	WBGene00007297	WBGene00016757	WBGene00019129
WBGene00044237	WBGene00007334	WBGene00007303	WBGene00016763	WBGene00003418
WBGene00044708	WBGene00007336	WBGene00007334	WBGene00016766	WBGene00001571
WBGene00044709	WBGene00015491	WBGene00007454	WBGene00008269	WBGene00010545
WBGene00044787	WBGene00015508	WBGene00007601	WBGene00008267	WBGene00019430
WBGene00045393	WBGene00007361	WBGene00007615	WBGene00008301	WBGene00019692
WBGene00045401	WBGene00007365	WBGene00007624	WBGene00008302	WBGene00019833
WBGene00045416	WBGene00007372	WBGene00007632	WBGene00000366	WBGene00011066
WBGene00050899	WBGene00015518	WBGene00007655	WBGene00016993	WBGene00019973
WBGene00086568	WBGene00015533	WBGene00007656	WBGene00015403	WBGene00020098
WBGene00138721	WBGene00015549	WBGene00007657	WBGene00016450	WBGene00011376
WBGene00195165	WBGene00007393	WBGene00007658	WBGene00014046	WBGene00011539
	WBGene00015574	WBGene00007659	WBGene00014047	WBGene00020357
	WBGene00015602	WBGene00007660	WBGene00021874	WBGene00020358
	WBGene00015604	WBGene00007661	WBGene00021873	WBGene00020364
	WBGene00015596	WBGene00007662	WBGene00000592	WBGene00020613
	WBGene00015597	WBGene00007752	WBGene00000757	WBGene00020757
	WBGene00015598	WBGene00007797	WBGene00015102	WBGene00012058
	WBGene00015600	WBGene00007813	WBGene00000841	WBGene00012091
	WBGene00015601	WBGene00007867	WBGene00008385	WBGene00012109
	WBGene00007437	WBGene00007870	WBGene00008387	WBGene00004333
	WBGene00007440	WBGene00007920	WBGene00008403	WBGene00021056
	WBGene00007454	WBGene00007966	WBGene00009898	WBGene00021081
	WBGene00007469	WBGene00008003	WBGene00001110	WBGene00013634
	WBGene00007470	WBGene00008067	WBGene00017101	WBGene00022452
	WBGene00007471	WBGene00008068	WBGene00019811	WBGene00022455
	WBGene00007465	WBGene00008099	WBGene00009052	WBGene00022476
	WBGene00007467	WBGene00008203	WBGene00001372	WBGene00012501
	WBGene00015623	WBGene00008267	WBGene00008507	WBGene00012571
	WBGene00007477	WBGene00008269	WBGene00017214	WBGene00012716
	WBGene00015716	WBGene00008301	WBGene00017270	WBGene00012822
	WBGene00015735	WBGene00008302	WBGene00008631	WBGene00012910
	WBGene00007553	WBGene00008387	WBGene00008709	WBGene00002143
	WBGene00015747	WBGene00008507	WBGene00017471	WBGene00002144
	WBGene00007574	WBGene00008580	WBGene00008842	WBGene00021649
	WBGene00015759	WBGene00008850	WBGene00008850	WBGene00021654
	WBGene00015798	WBGene00008858	WBGene00008858	WBGene00004246
	WBGene00015800	WBGene00008862	WBGene00008873	WBGene00021676
	WBGene00015811	WBGene00008929	WBGene00017530	WBGene00013038
	WBGene00015823	WBGene00009061	WBGene00017592	WBGene00021748
	WBGene00007624	WBGene00009077	WBGene00017659	WBGene00013158
	WBGene00015859	WBGene00009113	WBGene00017705	WBGene00013247
	WBGene00007655	WBGene00009168	WBGene00017706	WBGene00005582
	WBGene00007656	WBGene00009169	WBGene00017707	WBGene00012399
	WBGene00007657	WBGene00009182	WBGene00009077	WBGene00012400
	WBGene00007658	WBGene00009222	WBGene00017823	WBGene00002033
	WBGene00007659	WBGene00009224	WBGene00009167	WBGene00013569
	WBGene00007660	WBGene00009225	WBGene00009168	WBGene00004172
	WBGene00007661	WBGene00009507	WBGene00009169	WBGene00022375
	WBGene00015925	WBGene00009509	WBGene00009170	WBGene00021179
	WBGene00015947	WBGene00009557	WBGene00017839	WBGene00022546
	WBGene00007674	WBGene00009602	WBGene00009182	WBGene00022547
	WBGene00007687	WBGene00009898	WBGene00009224	WBGene00022548
	WBGene00007689	WBGene00010195	WBGene00009509	WBGene00022572
	WBGene00007694	WBGene00010206	WBGene00009564	WBGene00013894
	WBGene00016088	WBGene00010227	WBGene00009595	WBGene00022713
	WBGene00016099	WBGene00010362	WBGene00009600	WBGene00001862
	WBGene00016095	WBGene00010363	WBGene00018345
	WBGene00016097	WBGene00010477	WBGene00018351
	WBGene00007725	WBGene00010787	WBGene00018352
	WBGene00016111	WBGene00010821	WBGene00018353
	WBGene00016115	WBGene00010844	WBGene00018354
	WBGene00016128	WBGene00011066	WBGene00018385
	WBGene00016153	WBGene00011234	WBGene00009710
	WBGene00016164	WBGene00011376	WBGene00014759
	WBGene00016165	WBGene00011436	WBGene00014760
	WBGene00016169	WBGene00011539	WBGene00009835
	WBGene00007782	WBGene00011562	WBGene00009839
	WBGene00007787	WBGene00011591	WBGene00009840
	WBGene00016180	WBGene00011720	WBGene00018614
	WBGene00016187	WBGene00011959	WBGene00009897
	WBGene00016190	WBGene00012059	WBGene00009908
	WBGene00016191	WBGene00012091	WBGene00010004
	WBGene00007797	WBGene00012109	WBGene00018806
	WBGene00007804	WBGene00012110	WBGene00018966
	WBGene00007807	WBGene00012111	WBGene00018997
	WBGene00007813	WBGene00012112	WBGene00010206
	WBGene00016226	WBGene00012121	WBGene00010227
	WBGene00016218	WBGene00012220	WBGene00019054
	WBGene00016223	WBGene00012236	WBGene00019057
	WBGene00016239	WBGene00012381	WBGene00010269
	WBGene00016250	WBGene00012399	WBGene00010308
	WBGene00016255	WBGene00012400	WBGene00013348
	WBGene00016256	WBGene00012522	WBGene00020451
	WBGene00016262	WBGene00012551	WBGene00013619
	WBGene00016281	WBGene00012552	WBGene00013755
	WBGene00007840	WBGene00012565	WBGene00011539
	WBGene00007852	WBGene00012589	WBGene00022321
	WBGene00007870	WBGene00012591	WBGene00022324
	WBGene00007882	WBGene00012604	WBGene00022333
	WBGene00016336	WBGene00012715	WBGene00022479
	WBGene00007901	WBGene00012726	WBGene00021859
	WBGene00016348	WBGene00012795	WBGene00016527
	WBGene00007919	WBGene00012822	WBGene00020449
	WBGene00007935	WBGene00012835	WBGene00016225
	WBGene00016420	WBGene00012910	WBGene00008352
	WBGene00016424	WBGene00013019	WBGene00020457
	WBGene00016425	WBGene00013036	WBGene00020641
	WBGene00016453	WBGene00013214	WBGene00020637
	WBGene00016457	WBGene00013217	WBGene00020640
	WBGene00007970	WBGene00013222	WBGene00022476
	WBGene00016473	WBGene00013248	WBGene00021179
	WBGene00016505	WBGene00013249	WBGene00007453
	WBGene00016506	WBGene00013250	WBGene00001506
	WBGene00016507	WBGene00013270	WBGene00001516
	WBGene00016515	WBGene00013294	WBGene00011376
	WBGene00008003	WBGene00013348	WBGene00001606
	WBGene00008009	WBGene00013349	WBGene00010362
	WBGene00008010	WBGene00013431	WBGene00001862
	WBGene00008015	WBGene00013440	WBGene00001977
	WBGene00008019	WBGene00013559	WBGene00002032
	WBGene00008023	WBGene00013634	WBGene00002033
	WBGene00016520	WBGene00013723	WBGene00002083
	WBGene00008033	WBGene00013881	WBGene00002143
	WBGene00008030	WBGene00013894	WBGene00002144
	WBGene00008047	WBGene00014069	WBGene00010477
	WBGene00016565	WBGene00014151	WBGene00019314
	WBGene00016585	WBGene00015014	WBGene00010545
	WBGene00016586	WBGene00015015	WBGene00019444
	WBGene00016587	WBGene00015017	WBGene00010613
	WBGene00016596	WBGene00015102	WBGene00019533
	WBGene00016599	WBGene00015223	WBGene00010752
	WBGene00008067	WBGene00015224	WBGene00010754
	WBGene00008069	WBGene00015225	WBGene00002985
	WBGene00016633	WBGene00015226	WBGene00002998
	WBGene00016632	WBGene00015227	WBGene00019692
	WBGene00008099	WBGene00015237	WBGene00010821
	WBGene00008101	WBGene00015313	WBGene00010901
	WBGene00008102	WBGene00015385	WBGene00015839
	WBGene00016659	WBGene00015414	WBGene00015828
	WBGene00016660	WBGene00015537	WBGene00015833
	WBGene00016662	WBGene00015600	WBGene00016554
	WBGene00016666	WBGene00015735	WBGene00016555
	WBGene00016698	WBGene00015828	WBGene00016556
	WBGene00016700	WBGene00015829	WBGene00016717
	WBGene00016702	WBGene00015834	WBGene00016719
	WBGene00008117	WBGene00016074	WBGene00018101
	WBGene00016731	WBGene00016190	WBGene00020079
	WBGene00008139	WBGene00016281	WBGene00020358
	WBGene00008143	WBGene00016381	WBGene00021193
	WBGene00008144	WBGene00016586	WBGene00015834
	WBGene00008145	WBGene00016603	WBGene00022691
	WBGene00016757	WBGene00016624	WBGene00015838
	WBGene00016759	WBGene00016632	WBGene00003210
	WBGene00016763	WBGene00016763	WBGene00003222
	WBGene00008199	WBGene00016796	WBGene00021648
	WBGene00016766	WBGene00016967	WBGene00011304
	WBGene00016788	WBGene00016968	WBGene00003413
	WBGene00016783	WBGene00016984	WBGene00009507
	WBGene00008226	WBGene00016993	WBGene00003868
	WBGene00016799	WBGene00017101	WBGene00003994
	WBGene00008234	WBGene00017151	WBGene00004049
	WBGene00016862	WBGene00017185	WBGene00004054
	WBGene00016865	WBGene00017186	WBGene00004093
	WBGene00008269	WBGene00017214	WBGene00004149
	WBGene00008265	WBGene00017259	WBGene00004172
	WBGene00008267	WBGene00017352	WBGene00019859
	WBGene00008277	WBGene00017620	WBGene00011066
	WBGene00008301	WBGene00017641	WBGene00019973
	WBGene00008302	WBGene00018073	WBGene00011168
	WBGene00016915	WBGene00018102	WBGene00011161
	WBGene00016920	WBGene00018229	WBGene00011207
	WBGene00016921	WBGene00018345	WBGene00020096
	WBGene00016923	WBGene00018353	WBGene00020103
	WBGene00008323	WBGene00018510	WBGene00011286
	WBGene00016955	WBGene00018512	WBGene00004333
	WBGene00008343	WBGene00018850	WBGene00007303
	WBGene00000366	WBGene00018851	WBGene00018921
	WBGene00016993	WBGene00018921	WBGene00008068
	WBGene00008053	WBGene00018935	WBGene00004775
	WBGene00000391	WBGene00019070	WBGene00016381
	WBGene00000393	WBGene00019132	WBGene00004808
	WBGene00000406	WBGene00019133	WBGene00004809
	WBGene00010470	WBGene00019159	WBGene00004810
	WBGene00000415	WBGene00019254	WBGene00004811
	WBGene00000421	WBGene00019316	WBGene00004984
	WBGene00000465	WBGene00019360	WBGene00005005
	WBGene00000466	WBGene00019598	WBGene00005543
	WBGene00023407	WBGene00019692	WBGene00005581
	WBGene00000473	WBGene00019811	WBGene00005582
	WBGene00011517	WBGene00020091	WBGene00005649
	WBGene00000503	WBGene00020214	WBGene00005832
	WBGene00000522	WBGene00020228	WBGene00005931
	WBGene00015403	WBGene00020285	WBGene00006375
	WBGene00007153	WBGene00020357	WBGene00020227
	WBGene00008891	WBGene00020637	WBGene00011562
	WBGene00016450	WBGene00020638	WBGene00011591
	WBGene00014046	WBGene00020744	WBGene00011599
	WBGene00014047	WBGene00020754	WBGene00020357
	WBGene00009397	WBGene00020757	WBGene00020364
	WBGene00021874	WBGene00020761	WBGene00020468
	WBGene00021873	WBGene00020774	WBGene00011844
	WBGene00016912	WBGene00021015	WBGene00020613
	WBGene00007709	WBGene00021034	WBGene00011959
	WBGene00000558	WBGene00021040	WBGene00020774
	WBGene00000592	WBGene00021056	WBGene00012020
	WBGene00000687	WBGene00021081	WBGene00012058
	WBGene00000719	WBGene00021106	WBGene00012091
	WBGene00000757	WBGene00021107	WBGene00020875
	WBGene00000613	WBGene00021179	WBGene00012109
	WBGene00000621	WBGene00021192	WBGene00012110
	WBGene00000625	WBGene00021357	WBGene00012112
	WBGene00000597	WBGene00021362	WBGene00006503
	WBGene00000672	WBGene00021461	WBGene00006440
	WBGene00015102	WBGene00021559	WBGene00006627
	WBGene00000535	WBGene00021648	WBGene00020757
	WBGene00000780	WBGene00021649	WBGene00008485
	WBGene00000783	WBGene00021676	WBGene00020981
	WBGene00019644	WBGene00021704	WBGene00012236
	WBGene00000797	WBGene00021715	WBGene00012268
	WBGene00000815	WBGene00021831	WBGene00021040
	WBGene00000819	WBGene00021832	WBGene00021045
	WBGene00000832	WBGene00021866	WBGene00021056
	WBGene00000841	WBGene00021916	WBGene00021081
	WBGene00014254	WBGene00022035	WBGene00013634
	WBGene00011675	WBGene00022101	WBGene00013763
	WBGene00011672	WBGene00022107	WBGene00021192
	WBGene00016686	WBGene00022215	WBGene00012471
	WBGene00018260	WBGene00022313	WBGene00021278
	WBGene00019967	WBGene00022348	WBGene00012501
	WBGene00007362	WBGene00022375	WBGene00012525
	WBGene00016999	WBGene00022434	WBGene00021339
	WBGene00008366	WBGene00022476	WBGene00012551
	WBGene00008372	WBGene00022548	WBGene00012571
	WBGene00008385	WBGene00022549	WBGene00012715
	WBGene00008387	WBGene00022550	WBGene00012716
	WBGene00008398	WBGene00022673	WBGene00012726
	WBGene00017041	WBGene00022713	WBGene00021520
	WBGene00008403	WBGene00022728	WBGene00012822
	WBGene00008405	WBGene00022737	WBGene00012910
	WBGene00017049	WBGene00023483	WBGene00021649
	WBGene00008419	WBGene00023484	WBGene00021654
	WBGene00017078	WBGene00023498	WBGene00012961
	WBGene00017073	WBGene00043068	WBGene00013019
	WBGene00000932	WBGene00044013	WBGene00021676
	WBGene00000972	WBGene00044014	WBGene00021704
	WBGene00000998	WBGene00044188	WBGene00013065
	WBGene00001000	WBGene00044218	WBGene00013091
	WBGene00001037	WBGene00044237	WBGene00021781
	WBGene00022644	WBGene00044256	WBGene00021861
	WBGene00015259	WBGene00044401	WBGene00013214
	WBGene00009898	WBGene00044416	WBGene00013208
	WBGene00001090	WBGene00044427	WBGene00021913
	WBGene00001104	WBGene00044586	WBGene00021916
	WBGene00001105	WBGene00044707	WBGene00021961
	WBGene00001110	WBGene00044708	WBGene00021964
	WBGene00001112	WBGene00044709	WBGene00013349
	WBGene00008449	WBGene00044711	WBGene00022013
	WBGene00017101	WBGene00045393	WBGene00022017
	WBGene00008476	WBGene00045401	WBGene00022035
	WBGene00017127	WBGene00045415	WBGene00022091
	WBGene00017143	WBGene00050906	WBGene00022101
	WBGene00017133	WBGene00086560	WBGene00012398
	WBGene00019811	WBGene00086568	WBGene00012399
	WBGene00009052	WBGene00138721	WBGene00012400
	WBGene00001250	WBGene00194643	WBGene00022182
	WBGene00001372	WBGene00194645	WBGene00022215
	WBGene00008498	WBGene00194646	WBGene00022225
	WBGene00008507	WBGene00194735	WBGene00013559
	WBGene00008515	WBGene00194852	WBGene00022346
	WBGene00008547	WBGene00194861	WBGene00022335
	WBGene00017214	WBGene00194892	WBGene00022375
	WBGene00008559	WBGene00194902	WBGene00022532
	WBGene00008572	WBGene00194951	WBGene00022545
	WBGene00017235	WBGene00195165	WBGene00022546
	WBGene00017258	WBGene00195177	WBGene00022547
	WBGene00017270	WBGene00206497	WBGene00022548
	WBGene00008576	WBGene00206530	WBGene00022550
	WBGene00008577	WBGene00219493	WBGene00022551
	WBGene00008602	WBGene00235133	WBGene00022552
	WBGene00008615	WBGene00235271	WBGene00022572
	WBGene00008628		WBGene00013894
	WBGene00008631		WBGene00022870
	WBGene00017344		WBGene00022700
	WBGene00008679		WBGene00022713
	WBGene00008698		WBGene00014069
	WBGene00017380		WBGene00016943
	WBGene00017382		WBGene00000041
	WBGene00008709		WBGene00000056
	WBGene00017385		WBGene00000044
	WBGene00017422		WBGene00008107
	WBGene00008739		WBGene00000227
	WBGene00008738		WBGene00015037
	WBGene00008777		WBGene00015074
	WBGene00017437		WBGene00015105
	WBGene00017445		WBGene00015143
	WBGene00017449		WBGene00007168
	WBGene00008794		WBGene00015191
	WBGene00008816		WBGene00015194
	WBGene00017465		WBGene00015187
	WBGene00017466		WBGene00019141
	WBGene00017469		WBGene00000254
	WBGene00017471		WBGene00000257
	WBGene00008831		WBGene00000264
	WBGene00008825		WBGene00000265
	WBGene00008842		WBGene00015279
	WBGene00008843		WBGene00015291
	WBGene00017478		WBGene00015310
	WBGene00008850		WBGene00015386
	WBGene00008858		WBGene00015436
	WBGene00008862		WBGene00007317
	WBGene00017486		WBGene00015499
	WBGene00008873		WBGene00007366
	WBGene00008874		WBGene00007368
	WBGene00017506		WBGene00015537
	WBGene00017530		WBGene00007392
	WBGene00008900		WBGene00015582
	WBGene00008922		WBGene00015591
	WBGene00017547		WBGene00015642
	WBGene00017548		WBGene00007499
	WBGene00017562		WBGene00015697
	WBGene00017583		WBGene00007548
	WBGene00017584		WBGene00007566
	WBGene00017586		WBGene00007567
	WBGene00008944		WBGene00007601
	WBGene00008945		WBGene00007602
	WBGene00017592		WBGene00007631
	WBGene00017620		WBGene00015876
	WBGene00008967		WBGene00007640
	WBGene00008969		WBGene00007677
	WBGene00008971		WBGene00016001
	WBGene00008975		WBGene00016056
	WBGene00008985		WBGene00007697
	WBGene00008988		WBGene00016063
	WBGene00017659		WBGene00016070
	WBGene00017681		WBGene00016074
	WBGene00009029		WBGene00007710
	WBGene00017699		WBGene00016086
	WBGene00009053		WBGene00016151
	WBGene00009054		WBGene00016172
	WBGene00017711		WBGene00016178
	WBGene00017705		WBGene00016342
	WBGene00017706		WBGene00016421
	WBGene00017707		WBGene00007976
	WBGene00017717		WBGene00016584
	WBGene00017726		WBGene00016611
	WBGene00009077		WBGene00016756
	WBGene00009093		WBGene00016977
	WBGene00017764		WBGene00016986
	WBGene00009099		WBGene00000383
	WBGene00009101		WBGene00019362
	WBGene00009102		WBGene00000413
	WBGene00017778		WBGene00000424
	WBGene00009109		WBGene00000476
	WBGene00009125		WBGene00000520
	WBGene00009130		WBGene00000533
	WBGene00009156		WBGene00000564
	WBGene00017819		WBGene00003258
	WBGene00017823		WBGene00000716
	WBGene00009165		WBGene00000616
	WBGene00009162		WBGene00000875
	WBGene00017835		WBGene00008384
	WBGene00009167		WBGene00008388
	WBGene00009168		WBGene00003400
	WBGene00009169		WBGene00016789
	WBGene00009170		WBGene00001016
	WBGene00017839		WBGene00001046
	WBGene00017841		WBGene00001049
	WBGene00017842		WBGene00001061
	WBGene00009182		WBGene00001092
	WBGene00017865		WBGene00001102
	WBGene00017896		WBGene00002297
	WBGene00009202		WBGene00001161
	WBGene00009212		WBGene00001207
	WBGene00009223		WBGene00001230
	WBGene00009224		WBGene00001231
	WBGene00009251		WBGene00001232
	WBGene00009270		WBGene00001247
	WBGene00009293		WBGene00008503
	WBGene00017949		WBGene00008513
	WBGene00017970		WBGene00008558
	WBGene00017987		WBGene00017234
	WBGene00009331		WBGene00008647
	WBGene00009384		WBGene00017358
	WBGene00018031		WBGene00008710
	WBGene00009405		WBGene00008733
	WBGene00018034		WBGene00008895
	WBGene00018050		WBGene00008897
	WBGene00009432		WBGene00008921
	WBGene00009433		WBGene00008929
	WBGene00009459		WBGene00009047
	WBGene00018085		WBGene00017738
	WBGene00009509		WBGene00017774
	WBGene00009525		WBGene00017786
	WBGene00009539		WBGene00009127
	WBGene00009547		WBGene00017811
	WBGene00009564		WBGene00005011
	WBGene00018233		WBGene00009176
	WBGene00009595		WBGene00009287
	WBGene00009600		WBGene00017992
	WBGene00018259		WBGene00009368
	WBGene00018312		WBGene00018056
	WBGene00018345		WBGene00018057
	WBGene00018346		WBGene00009446
	WBGene00018351		WBGene00009469
	WBGene00018352		WBGene00018416
	WBGene00018353		WBGene00018471
	WBGene00018354		WBGene00009731
	WBGene00018384		WBGene00018601
	WBGene00018385		WBGene00018618
	WBGene00009710		WBGene00018718
	WBGene00018468		WBGene00009948
	WBGene00018470		WBGene00010039
	WBGene00018472		WBGene00018807
	WBGene00018478		WBGene00010061
	WBGene00014759		WBGene00018831
	WBGene00014760		WBGene00010093
	WBGene00018510		WBGene00018903
	WBGene00009801		WBGene00010135
	WBGene00009803		WBGene00010131
	WBGene00009805		WBGene00018908
	WBGene00018551		WBGene00018946
	WBGene00018562		WBGene00019009
	WBGene00018565		WBGene00010280
	WBGene00009835		WBGene00010340
	WBGene00009839		WBGene00010343
	WBGene00009840		WBGene00019129
	WBGene00018591		WBGene00001387
	WBGene00018594		WBGene00001388
	WBGene00018595		WBGene00016525
	WBGene00018600		WBGene00020363
	WBGene00009842		WBGene00015885
	WBGene00018607		WBGene00001511
	WBGene00018624		WBGene00001571
	WBGene00018614		WBGene00001609
	WBGene00018616		WBGene00012934
	WBGene00009866		WBGene00001669
	WBGene00009897		WBGene00009824
	WBGene00018645		WBGene00001688
	WBGene00018646		WBGene00001689
	WBGene00009908		WBGene00001709
	WBGene00009927		WBGene00010368
	WBGene00009935		WBGene00019198
	WBGene00018702		WBGene00001831
	WBGene00009943		WBGene00001869
	WBGene00018725		WBGene00001815
	WBGene00018726		WBGene00002047
	WBGene00009957		WBGene00002064
	WBGene00009964		WBGene00002068
	WBGene00009971		WBGene00002090
	WBGene00018747		WBGene00002138
	WBGene00018748		WBGene00006405
	WBGene00018749		WBGene00010449
	WBGene00018750		WBGene00010537
	WBGene00009984		WBGene00010546
	WBGene00018774		WBGene00019411
	WBGene00010004		WBGene00019430
	WBGene00018783		WBGene00019532
	WBGene00010028		WBGene00010678
	WBGene00010019		WBGene00019595
	WBGene00010047		WBGene00010731
	WBGene00018804		WBGene00010785
	WBGene00018806		WBGene00020064
	WBGene00010053		WBGene00009179
	WBGene00018823		WBGene00022357
	WBGene00018850		WBGene00002211
	WBGene00018851		WBGene00002221
	WBGene00010086		WBGene00020392
	WBGene00010113		WBGene00002241
	WBGene00010124		WBGene00003014
	WBGene00018911		WBGene00003037
	WBGene00018935		WBGene00010799
	WBGene00018966		WBGene00010931
	WBGene00010148		WBGene00019777
	WBGene00010185		WBGene00003133
	WBGene00018997		WBGene00015235
	WBGene00019014		WBGene00015835
	WBGene00010194		WBGene00003155
	WBGene00010195		WBGene00003159
	WBGene00010206		WBGene00003161
	WBGene00010227		WBGene00003186
	WBGene00010234		WBGene00003405
	WBGene00019047		WBGene00003418
	WBGene00019054		WBGene00003499
	WBGene00019057		WBGene00007500
	WBGene00019058		WBGene00015395
	WBGene00010269		WBGene00015758
	WBGene00019070		WBGene00016975
	WBGene00019073		WBGene00021522
	WBGene00010295		WBGene00003819
	WBGene00019100		WBGene00008641
	WBGene00010319		WBGene00004010
	WBGene00010308		WBGene00004024
	WBGene00010324		WBGene00004051
	WBGene00019107		WBGene00004064
	WBGene00019134		WBGene00004068
	WBGene00008569		WBGene00018721
	WBGene00015362		WBGene00017696
	WBGene00013348		WBGene00004181
	WBGene00012564		WBGene00004227
	WBGene00010293		WBGene00004235
	WBGene00020451		WBGene00004246
	WBGene00013619		WBGene00019833
	WBGene00013758		WBGene00019899
	WBGene00013755		WBGene00011056
	WBGene00011539		WBGene00011067
	WBGene00007672		WBGene00011213
	WBGene00020853		WBGene00020098
	WBGene00008633		WBGene00011275
	WBGene00022331		WBGene00004326
	WBGene00018803		WBGene00004347
	WBGene00022321		WBGene00004380
	WBGene00022324		WBGene00018900
	WBGene00022333		WBGene00012929
	WBGene00013838		WBGene00004721
	WBGene00022478		WBGene00004737
	WBGene00022479		WBGene00015129
	WBGene00021859		WBGene00004776
	WBGene00020638		WBGene00004932
	WBGene00016527		WBGene00004953
	WBGene00020448		WBGene00005022
	WBGene00020449		WBGene00005077
	WBGene00016224		WBGene00005082
	WBGene00016225		WBGene00005241
	WBGene00020455		WBGene00005517
	WBGene00008352		WBGene00005661
	WBGene00020456		WBGene00007027
	WBGene00020457		WBGene00006377
	WBGene00020641		WBGene00011318
	WBGene00010018		WBGene00020156
	WBGene00020637		WBGene00011451
	WBGene00020639		WBGene00020278
	WBGene00020640		WBGene00020279
	WBGene00022476		WBGene00011532
	WBGene00022330		WBGene00011555
	WBGene00011983		WBGene00011576
	WBGene00007716		WBGene00020466
	WBGene00013453		WBGene00011746
	WBGene00021179		WBGene00020527
	WBGene00009222		WBGene00020692
	WBGene00007667		WBGene00020881
	WBGene00007453		WBGene00020872
	WBGene00008847		WBGene00020873
	WBGene00019039		WBGene00006508
	WBGene00019705		WBGene00010685
	WBGene00018104		WBGene00044069
	WBGene00019243		WBGene00044319
	WBGene00001425		WBGene00022139
	WBGene00001435		WBGene00014051
	WBGene00001436		WBGene00006539
	WBGene00001481		WBGene00015553
	WBGene00001345		WBGene00006662
	WBGene00001506		WBGene00006767
	WBGene00001516		WBGene00006793
	WBGene00001527		WBGene00012198
	WBGene00001577		WBGene00020955
	WBGene00011376		WBGene00020967
	WBGene00001601		WBGene00012252
	WBGene00001606		WBGene00012345
	WBGene00001670		WBGene00012347
	WBGene00001671		WBGene00022427
	WBGene00001720		WBGene00013644
	WBGene00001730		WBGene00022452
	WBGene00001739		WBGene00022455
	WBGene00001713		WBGene00013727
	WBGene00001715		WBGene00022488
	WBGene00001749		WBGene00012466
	WBGene00001762		WBGene00021282
	WBGene00001764		WBGene00021305
	WBGene00001770		WBGene00021334
	WBGene00001751		WBGene00021329
	WBGene00001778		WBGene00021333
	WBGene00001785		WBGene00012650
	WBGene00001786		WBGene00012683
	WBGene00001788		WBGene00012692
	WBGene00001753		WBGene00014884
	WBGene00001755		WBGene00021494
	WBGene00001756		WBGene00021535
	WBGene00019145		WBGene00021540
	WBGene00019146		WBGene00012861
	WBGene00010362		WBGene00012895
	WBGene00010433		WBGene00021633
	WBGene00019273		WBGene00021748
	WBGene00001812		WBGene00013158
	WBGene00001855		WBGene00013247
	WBGene00001872		WBGene00021994
	WBGene00001862		WBGene00021162
	WBGene00001863		WBGene00013405
	WBGene00001962		WBGene00013407
	WBGene00001977		WBGene00022043
	WBGene00002016		WBGene00022140
	WBGene00002018		WBGene00022141
	WBGene00002021		WBGene00022168
	WBGene00002023		WBGene00013554
	WBGene00002026		WBGene00013579
	WBGene00002032		WBGene00013601
	WBGene00002033		WBGene00022377
	WBGene00002034		WBGene00021176
	WBGene00002050		WBGene00013853
	WBGene00002057		WBGene00013857
	WBGene00002058		WBGene00022601
	WBGene00002063		WBGene00022608
	WBGene00016005		WBGene00006974
	WBGene00002083		WBGene00022893
	WBGene00002094		WBGene00022685
	WBGene00002143		WBGene00022750
	WBGene00002144		WBGene00014002
	WBGene00002125		WBGene00014034
	WBGene00002131		WBGene00014082
	WBGene00012005
	WBGene00010477
	WBGene00010495
	WBGene00010491
	WBGene00019305
	WBGene00019320
	WBGene00010508
	WBGene00019314
	WBGene00019358
	WBGene00019360
	WBGene00010545
	WBGene00010568
	WBGene00010574
	WBGene00010585
	WBGene00019411
	WBGene00019444
	WBGene00010612
	WBGene00010613
	WBGene00019468
	WBGene00019533
	WBGene00010657
	WBGene00010658
	WBGene00010660
	WBGene00010686
	WBGene00019564
	WBGene00019576
	WBGene00019589
	WBGene00019598
	WBGene00010736
	WBGene00010747
	WBGene00010751
	WBGene00010752
	WBGene00010754
	WBGene00010764
	WBGene00019649
	WBGene00019660
	WBGene00010782
	WBGene00019690
	WBGene00002187
	WBGene00002213
	WBGene00002248
	WBGene00002274
	WBGene00002268
	WBGene00002269
	WBGene00002271
	WBGene00008682
	WBGene00002985
	WBGene00003002
	WBGene00023498
	WBGene00002992
	WBGene00002998
	WBGene00003092
	WBGene00019692
	WBGene00019700
	WBGene00019712
	WBGene00010808
	WBGene00010825
	WBGene00010821
	WBGene00010822
	WBGene00010832
	WBGene00019744
	WBGene00010844
	WBGene00010851
	WBGene00010870
	WBGene00010871
	WBGene00010927
	WBGene00010932
	WBGene00010948
	WBGene00010901
	WBGene00010899
	WBGene00019782
	WBGene00015015
	WBGene00015839
	WBGene00015828
	WBGene00015829
	WBGene00015833
	WBGene00016554
	WBGene00016555
	WBGene00016556
	WBGene00016717
	WBGene00016718
	WBGene00016719
	WBGene00018101
	WBGene00018102
	WBGene00015608
	WBGene00019699
	WBGene00020079
	WBGene00020326
	WBGene00020358
	WBGene00020359
	WBGene00021193
	WBGene00022690
	WBGene00015834
	WBGene00022691
	WBGene00015838
	WBGene00003209
	WBGene00003210
	WBGene00003222
	WBGene00003231
	WBGene00021648
	WBGene00011304
	WBGene00003395
	WBGene00003413
	WBGene00003414
	WBGene00003420
	WBGene00009507
	WBGene00003515
	WBGene00003548
	WBGene00003554
	WBGene00003527
	WBGene00003702
	WBGene00012703
	WBGene00008309
	WBGene00017510
	WBGene00018265
	WBGene00010603
	WBGene00019743
	WBGene00011098
	WBGene00011520
	WBGene00021610
	WBGene00021611
	WBGene00003640
	WBGene00003642
	WBGene00003652
	WBGene00003653
	WBGene00003656
	WBGene00003676
	WBGene00003688
	WBGene00014206
	WBGene00003779
	WBGene00003784
	WBGene00010898
	WBGene00003816
	WBGene00017305
	WBGene00011230
	WBGene00003835
	WBGene00003844
	WBGene00003868
	WBGene00003879
	WBGene00003903
	WBGene00011116
	WBGene00003994
	WBGene00003995
	WBGene00003999
	WBGene00016732
	WBGene00016733
	WBGene00020237
	WBGene00020242
	WBGene00011935
	WBGene00008681
	WBGene00004049
	WBGene00004054
	WBGene00004093
	WBGene00004098
	WBGene00004115
	WBGene00004123
	WBGene00004099
	WBGene00004144
	WBGene00004146
	WBGene00004149
	WBGene00004150
	WBGene00004153
	WBGene00004156
	WBGene00004100
	WBGene00004169
	WBGene00004170
	WBGene00004171
	WBGene00004172
	WBGene00004174
	WBGene00004183
	WBGene00004236
	WBGene00004241
	WBGene00004242
	WBGene00004249
	WBGene00010977
	WBGene00010987
	WBGene00010998
	WBGene00011000
	WBGene00019858
	WBGene00019859
	WBGene00019849
	WBGene00011030
	WBGene00019885
	WBGene00011052
	WBGene00011066
	WBGene00011090
	WBGene00019931
	WBGene00011103
	WBGene00011117
	WBGene00011113
	WBGene00019957
	WBGene00019973
	WBGene00011168
	WBGene00011161
	WBGene00011162
	WBGene00019983
	WBGene00011292
	WBGene00011299
	WBGene00011300
	WBGene00011207
	WBGene00019998
	WBGene00020092
	WBGene00020096
	WBGene00020103
	WBGene00011286
	WBGene00004275
	WBGene00004323
	WBGene00004333
	WBGene00004374
	WBGene00007303
	WBGene00004400
	WBGene00004402
	WBGene00004405
	WBGene00004509
	WBGene00018921
	WBGene00004744
	WBGene00018467
	WBGene00009590
	WBGene00011704
	WBGene00022570
	WBGene00008068
	WBGene00008334
	WBGene00021046
	WBGene00004775
	WBGene00016381
	WBGene00004798
	WBGene00004816
	WBGene00004819
	WBGene00004824
	WBGene00004808
	WBGene00004809
	WBGene00004810
	WBGene00004811
	WBGene00004813
	WBGene00004859
	WBGene00004878
	WBGene00004879
	WBGene00004893
	WBGene00004984
	WBGene00004985
	WBGene00005005
	WBGene00018398
	WBGene00011932
	WBGene00005118
	WBGene00012709
	WBGene00010071
	WBGene00016834
	WBGene00016833
	WBGene00005174
	WBGene00005210
	WBGene00005408
	WBGene00005249
	WBGene00005231
	WBGene00005543
	WBGene00005581
	WBGene00005582
	WBGene00005586
	WBGene00005643
	WBGene00005649
	WBGene00005655
	WBGene00005656
	WBGene00005657
	WBGene00022408
	WBGene00022407
	WBGene00022404
	WBGene00008268
	WBGene00022409
	WBGene00005749
	WBGene00005770
	WBGene00005832
	WBGene00005992
	WBGene00005931
	WBGene00008943
	WBGene00006063
	WBGene00006172
	WBGene00006109
	WBGene00006372
	WBGene00006374
	WBGene00006375
	WBGene00011313
	WBGene00011343
	WBGene00020161
	WBGene00011388
	WBGene00011399
	WBGene00020221
	WBGene00020227
	WBGene00020228
	WBGene00020241
	WBGene00020239
	WBGene00020240
	WBGene00011511
	WBGene00011524
	WBGene00011537
	WBGene00011535
	WBGene00011536
	WBGene00011562
	WBGene00011591
	WBGene00011599
	WBGene00020339
	WBGene00011608
	WBGene00020357
	WBGene00020364
	WBGene00011669
	WBGene00020421
	WBGene00011713
	WBGene00011737
	WBGene00020468
	WBGene00020486
	WBGene00011777
	WBGene00011772
	WBGene00011804
	WBGene00011827
	WBGene00011844
	WBGene00020578
	WBGene00020579
	WBGene00011847
	WBGene00011848
	WBGene00020595
	WBGene00020613
	WBGene00011866
	WBGene00011898
	WBGene00020670
	WBGene00020684
	WBGene00020710
	WBGene00020725
	WBGene00020737
	WBGene00020740
	WBGene00011972
	WBGene00011959
	WBGene00020754
	WBGene00020766
	WBGene00020760
	WBGene00011988
	WBGene00020774
	WBGene00012020
	WBGene00020803
	WBGene00020806
	WBGene00020826
	WBGene00012044
	WBGene00012058
	WBGene00012069
	WBGene00012091
	WBGene00012101
	WBGene00020868
	WBGene00020875
	WBGene00020878
	WBGene00012109
	WBGene00012110
	WBGene00012112
	WBGene00012117
	WBGene00020886
	WBGene00020887
	WBGene00020905
	WBGene00006394
	WBGene00006467
	WBGene00006470
	WBGene00006503
	WBGene00007049
	WBGene00007053
	WBGene00044067
	WBGene00044071
	WBGene00022461
	WBGene00016243
	WBGene00008062
	WBGene00013538
	WBGene00006440
	WBGene00006454
	WBGene00006533
	WBGene00006575
	WBGene00010663
	WBGene00007801
	WBGene00006624
	WBGene00006627
	WBGene00006628
	WBGene00006629
	WBGene00006436
	WBGene00006666
	WBGene00020757
	WBGene00020594
	WBGene00019232
	WBGene00015692
	WBGene00017336
	WBGene00008485
	WBGene00008486
	WBGene00006735
	WBGene00006760
	WBGene00006787
	WBGene00006791
	WBGene00006801
	WBGene00006822
	WBGene00006863
	WBGene00006888
	WBGene00006890
	WBGene00006896
	WBGene00006916
	WBGene00006923
	WBGene00006925
	WBGene00012182
	WBGene00012185
	WBGene00012190
	WBGene00020947
	WBGene00020948
	WBGene00020972
	WBGene00020975
	WBGene00020976
	WBGene00012220
	WBGene00020981
	WBGene00020995
	WBGene00021014
	WBGene00012236
	WBGene00012240
	WBGene00021020
	WBGene00021025
	WBGene00012268
	WBGene00021040
	WBGene00021045
	WBGene00021047
	WBGene00012295
	WBGene00021056
	WBGene00012306
	WBGene00012319
	WBGene00021079
	WBGene00021081
	WBGene00021083
	WBGene00021084
	WBGene00021087
	WBGene00021104
	WBGene00021114
	WBGene00020094
	WBGene00006959
	WBGene00022413
	WBGene00022417
	WBGene00013610
	WBGene00013616
	WBGene00013636
	WBGene00013634
	WBGene00013695
	WBGene00013723
	WBGene00013763
	WBGene00013814
	WBGene00022497
	WBGene00021192
	WBGene00012456
	WBGene00012464
	WBGene00012471
	WBGene00012462
	WBGene00021195
	WBGene00021215
	WBGene00021253
	WBGene00021278
	WBGene00012501
	WBGene00012503
	WBGene00012525
	WBGene00021336
	WBGene00021339
	WBGene00021343
	WBGene00021345
	WBGene00012551
	WBGene00012554
	WBGene00012557
	WBGene00012548
	WBGene00021361
	WBGene00021362
	WBGene00021365
	WBGene00021354
	WBGene00012571
	WBGene00012565
	WBGene00012573
	WBGene00012593
	WBGene00021418
	WBGene00012620
	WBGene00012621
	WBGene00012641
	WBGene00012661
	WBGene00012668
	WBGene00012715
	WBGene00012716
	WBGene00021468
	WBGene00021461
	WBGene00012726
	WBGene00021495
	WBGene00012744
	WBGene00012757
	WBGene00012758
	WBGene00021504
	WBGene00021517
	WBGene00021519
	WBGene00021520
	WBGene00021541
	WBGene00012795
	WBGene00012798
	WBGene00012822
	WBGene00012824
	WBGene00012814
	WBGene00021555
	WBGene00021557
	WBGene00021559
	WBGene00021560
	WBGene00021576
	WBGene00021580
	WBGene00012903
	WBGene00012910
	WBGene00012900
	WBGene00012942
	WBGene00021639
	WBGene00021643
	WBGene00021649
	WBGene00021654
	WBGene00012961
	WBGene00012947
	WBGene00012969
	WBGene00012980
	WBGene00013019
	WBGene00021676
	WBGene00021704
	WBGene00021742
	WBGene00021743
	WBGene00013055
	WBGene00013065
	WBGene00013091
	WBGene00013119
	WBGene00021781
	WBGene00013172
	WBGene00013154
	WBGene00013155
	WBGene00013181
	WBGene00021866
	WBGene00021861
	WBGene00013221
	WBGene00013214
	WBGene00013208
	WBGene00021913
	WBGene00021916
	WBGene00021939
	WBGene00021945
	WBGene00013244
	WBGene00013248
	WBGene00013250
	WBGene00013251
	WBGene00013252
	WBGene00021961
	WBGene00021964
	WBGene00013305
	WBGene00021975
	WBGene00021977
	WBGene00021978
	WBGene00013349
	WBGene00012383
	WBGene00013359
	WBGene00022013
	WBGene00022016
	WBGene00022017
	WBGene00013372
	WBGene00022028
	WBGene00022035
	WBGene00013449
	WBGene00022091
	WBGene00022101
	WBGene00013481
	WBGene00012398
	WBGene00012399
	WBGene00012400
	WBGene00013491
	WBGene00013492
	WBGene00013508
	WBGene00022107
	WBGene00022124
	WBGene00022178
	WBGene00022182
	WBGene00022172
	WBGene00022189
	WBGene00022215
	WBGene00022208
	WBGene00022225
	WBGene00013556
	WBGene00013559
	WBGene00013562
	WBGene00022302
	WBGene00022313
	WBGene00013580
	WBGene00022346
	WBGene00022335
	WBGene00022340
	WBGene00013598
	WBGene00022375
	WBGene00022390
	WBGene00022383
	WBGene00022396
	WBGene00022403
	WBGene00022531
	WBGene00022532
	WBGene00022544
	WBGene00022545
	WBGene00022546
	WBGene00022547
	WBGene00022548
	WBGene00022549
	WBGene00022550
	WBGene00022551
	WBGene00022552
	WBGene00022561
	WBGene00022572
	WBGene00022569
	WBGene00022586
	WBGene00022588
	WBGene00013881
	WBGene00013894
	WBGene00013897
	WBGene00013917
	WBGene00011600
	WBGene00006986
	WBGene00021552
	WBGene00014179
	WBGene00014194
	WBGene00022653
	WBGene00022656
	WBGene00022843
	WBGene00022847
	WBGene00022848
	WBGene00014217
	WBGene00022869
	WBGene00022870
	WBGene00022673
	WBGene00013937
	WBGene00013941
	WBGene00022700
	WBGene00022712
	WBGene00022713
	WBGene00022728
	WBGene00022736
	WBGene00022737
	WBGene00022741
	WBGene00022745
	WBGene00013991
	WBGene00014006
	WBGene00022645
	WBGene00022775
	WBGene00014031
	WBGene00014024
	WBGene00014036
	WBGene00014039
	WBGene00014069
	WBGene00022789
	WBGene00014081
	WBGene00014089
	WBGene00022649
	WBGene00014117
	WBGene00014132
	WBGene00014148
	WBGene00014162
