# Supplementary material for: Conserved chromatin regulators control the transcriptional immune response to intracellular pathogens in Caenorhabditis elegans
Source: PLoS Genet. 2025 Apr 7;21(4):e1011444. doi: 10.1371/journal.pgen.1011444 (PMC11975079; doi:10.1371/journal.pgen.1011444)
Supplement: S3 Table — (XLSX) [file pgen.1011444.s008.xlsx]

## Sheet: Sheet1
S3 Table
Direct up-regulated targets lin-15B(-) (Gal et al., 2021¹)		IPR genes (Reddy et al., 2019²)		IPR ∩ lin-15B(-)		LIN-15B binding targets (Gal et al., 2021¹)		Additional IPR gene bound by LIN-15B that was not in the RNA-seq dataset (Gal et al., 2021¹)
WormBase ID	Gene name	WormBase ID	Gene name	WormBase ID	Gene name	WormBase ID	Gene name	WormBase ID	Gene name		Reference
WBGene00000226	atl-1	WBGene00001885	his-11	WBGene00007131	pals-26	WBGene00000003	aat-2	WBGene00012757	Y41C4A.11		1	Gal C, Carelli FN, Appert A, Cerrato C, Huang N, Dong Y, et al. DREAM represses distinct targets by cooperating with different THAP domain proteins. Cell Rep. 2021;37(3):109835.
WBGene00000770	cpb-1	WBGene00001889	his-15	WBGene00007132	pals-27	WBGene00000004	aat-3				2	Reddy KC, Dror T, Underwood RS, Osman GA, Elder CR, Desjardins CA, et al. Antagonistic paralogs control a switch between growth and pathogen resistance in C. elegans. PLoS Pathog. 2019;15(1):e1007528.
WBGene00000911	daf-15	WBGene00001918	his-44	WBGene00012399	Y6E2A.5	WBGene00000006	aat-5
WBGene00001110	duo-1	WBGene00002021	hsp-17	WBGene00022476	fbxa-75	WBGene00000008	aat-7
WBGene00001606	gln-5	WBGene00004002	pgp-8			WBGene00000010	aat-9
WBGene00001671	gpa-9	WBGene00004810	skr-4			WBGene00000018	abl-1
WBGene00001678	gpa-16	WBGene00004811	skr-5			WBGene00000020	abt-2
WBGene00001683	gpd-1	WBGene00007131	pals-26			WBGene00000025	abu-2
WBGene00001686	gpd-4	WBGene00007132	pals-27			WBGene00000031	abu-8
WBGene00001816	haf-6	WBGene00007134	pals-28			WBGene00000036	ace-2
WBGene00001872	him-14	WBGene00007656	pals-2			WBGene00000040	aco-1
WBGene00001977	hmg-12	WBGene00007657	pals-3			WBGene00000041	aco-2
WBGene00002063	ife-5	WBGene00007658	pals-4			WBGene00000046	acr-7
WBGene00002077	imb-3	WBGene00007659	pals-5			WBGene00000048	acr-9
WBGene00002144	inx-22	WBGene00007660	pals-6			WBGene00000056	acr-17
WBGene00002985	lig-1	WBGene00007661	pals-7			WBGene00000057	acr-18
WBGene00002998	lin-9	WBGene00007662	pals-8			WBGene00000063	act-1
WBGene00003002	lin-13	WBGene00008067	C43D7.4			WBGene00000064	act-2
WBGene00003210	mel-28	WBGene00008267	C53A5.9			WBGene00000066	act-4
WBGene00003414	mrp-8	WBGene00008269	C53A5.11			WBGene00000068	acy-1
WBGene00003422	msh-6	WBGene00008301	pals-39			WBGene00000070	acy-3
WBGene00004049	parp-1	WBGene00008302	pals-38			WBGene00000074	adm-2
WBGene00004323	rde-1	WBGene00008850	F15B9.6			WBGene00000075	adm-4
WBGene00004378	rme-8	WBGene00009061	pals-14			WBGene00000079	adr-1
WBGene00004760	sel-2	WBGene00009166	F26F2.1			WBGene00000082	adt-1
WBGene00004775	sep-1	WBGene00009169	F26F2.4			WBGene00000086	aex-3
WBGene00004808	skr-2	WBGene00009898	dod-23			WBGene00000092	ags-3
WBGene00004976	spe-41	WBGene00009908	F49H6.5			WBGene00000094	agt-2
WBGene00006375	syp-1	WBGene00010822	M01G12.9			WBGene00000095	aha-1
WBGene00006440	nefr-1	WBGene00012091	pals-29			WBGene00000096	ahr-1
WBGene00006446	atx-3	WBGene00012399	Y6E2A.5			WBGene00000097	aip-1
WBGene00006571	tim-1	WBGene00012400	Y6E2A.7			WBGene00000098	air-1
WBGene00006811	unc-79	WBGene00012726	Y39G8B.5			WBGene00000099	air-2
WBGene00006831	unc-104	WBGene00012757	Y41C4A.11			WBGene00000100	ajm-1
WBGene00006916	vha-7	WBGene00012910	Y46G5A.20			WBGene00000101	aka-1
WBGene00007050	utp-20	WBGene00012961	Y47H10A.5			WBGene00000102	akt-1
WBGene00007131	pals-26	WBGene00013294	pals-30			WBGene00000105	alg-1
WBGene00007132	pals-27	WBGene00014046	clec-60			WBGene00000106	alg-2
WBGene00007303	rnh-1.3	WBGene00015223	B0507.6			WBGene00000107	alh-1
WBGene00007334	C05C10.7	WBGene00015224	B0507.7			WBGene00000110	alh-4
WBGene00007624	hrde-1	WBGene00015225	B0507.8			WBGene00000112	alh-6
WBGene00007632	C16C10.13	WBGene00015226	B0507.9			WBGene00000114	alh-8
WBGene00007752	wdfy-3	WBGene00015227	ddn-1			WBGene00000115	alh-9
WBGene00007797	C29A12.1	WBGene00015600	fbxa-165			WBGene00000120	aly-1
WBGene00007966	maph-1.3	WBGene00015602	fbxa-158			WBGene00000121	aly-2
WBGene00008003	enu-3.2	WBGene00015605	C08E3.13			WBGene00000122	aly-3
WBGene00008387	zhp-2	WBGene00015828	math-14			WBGene00000123	ama-1
WBGene00008580	dsb-1	WBGene00015834	math-5			WBGene00000139	amx-3
WBGene00008862	F15D4.5	WBGene00015839	math-10			WBGene00000140	anc-1
WBGene00008929	F18A11.2	WBGene00016281	pals-32			WBGene00000143	apc-2
WBGene00009113	maph-1.2	WBGene00016912	clec-86			WBGene00000146	ape-1
WBGene00009222	fbxa-95	WBGene00017214	F07E5.9			WBGene00000149	apl-1
WBGene00009224	F28F8.7	WBGene00018345	F42C5.3			WBGene00000150	apm-1
WBGene00009225	fbxa-94	WBGene00018353	fbxa-182			WBGene00000155	app-1
WBGene00009507	mus-101	WBGene00018997	F57B9.3			WBGene00000156	45383
WBGene00009509	F37D6.3	WBGene00020228	T05A8.2			WBGene00000157	aps-2
WBGene00009557	mtcu-1	WBGene00020326	math-38			WBGene00000158	apg-1
WBGene00009602	F40G12.7	WBGene00020357	T08E11.1			WBGene00000159	aps-1
WBGene00010227	F58A4.2	WBGene00020774	rcd-1			WBGene00000160	apb-1
WBGene00010362	enu-3.1	WBGene00021081	pals-33			WBGene00000161	apa-2
WBGene00010477	enu-3.6	WBGene00021179	fbxa-86			WBGene00000162	apd-3
WBGene00011066	ztf-15	WBGene00022096	Y69A2AR.25			WBGene00000164	apm-3
WBGene00011376	gla-3	WBGene00022375	Y94H6A.2			WBGene00000165	aps-3
WBGene00011436	T04F3.1	WBGene00022476	fbxa-75			WBGene00000168	apx-1
WBGene00011562	sas-7	WBGene00022497	Y119D3B.21			WBGene00000177	aqp-9
WBGene00011720	T11G6.5	WBGene00022547	ZC196.3			WBGene00000178	aqp-10
WBGene00011959	nyn-1	WBGene00022550	droe-8			WBGene00000179	aqp-11
WBGene00012121	T28C6.7	WBGene00023483	Y75B8A.39			WBGene00000182	arf-1
WBGene00012220	W03C9.2	WBGene00044212	Y68A4A.13			WBGene00000183	arf-5
WBGene00012236	W04A8.1	WBGene00044237	pals-9			WBGene00000184	arf-6
WBGene00012399	Y6E2A.5	WBGene00044708	pals-11			WBGene00000186	ark-1
WBGene00012522	Y32B12B.2	WBGene00044709	pals-12			WBGene00000188	arl-3
WBGene00012715	snpc-1.2	WBGene00044787	pals-36			WBGene00000192	arl-8
WBGene00012795	Y43E12A.3	WBGene00045393	F26D11.13			WBGene00000195	arr-1
WBGene00012835	ani-3	WBGene00045401	eol-1			WBGene00000196	aars-1
WBGene00013214	Y54G11A.3	WBGene00045416	Y37H2A.14			WBGene00000197	aars-2
WBGene00013248	Y57A10A.3	WBGene00050899	T10C6.15			WBGene00000199	arx-1
WBGene00013270	Y57A10A.31	WBGene00086568	Y2H9A.6			WBGene00000200	arx-2
WBGene00013349	Y59A8B.12	WBGene00138721	pals-37			WBGene00000201	arx-3
WBGene00013431	ceh-92	WBGene00195165	F57G4.11			WBGene00000204	arx-6
WBGene00013881	mans-4					WBGene00000205	arx-7
WBGene00014151	vps-15					WBGene00000206	asb-1
WBGene00015017	B0205.1					WBGene00000207	asb-2
WBGene00015102	cpg-2					WBGene00000208	trip-4
WBGene00015237	B0511.12					WBGene00000209	asg-1
WBGene00015313	hpo-32					WBGene00000210	asg-2
WBGene00016074	dnsn-1					WBGene00000213	asm-3
WBGene00016381	sgo-1					WBGene00000221	atf-4
WBGene00016624	hrpl-1					WBGene00000222	atf-6
WBGene00016632	adal-1					WBGene00000223	atf-7
WBGene00016796	cec-2					WBGene00000224	atgp-1
WBGene00016968	epg-5					WBGene00000225	atgp-2
WBGene00017352	F10E7.11					WBGene00000226	atl-1
WBGene00017620	tofu-2					WBGene00000227	atm-1
WBGene00018512	trpp-8					WBGene00000229	atp-2
WBGene00018935	skr-18					WBGene00000230	atp-3
WBGene00019132	bath-19					WBGene00000231	atx-2
WBGene00019159	H05C05.3					WBGene00000233	avr-15
WBGene00019254	H31G24.3					WBGene00000235	baf-1
WBGene00019316	K02E7.12					WBGene00000236	bag-1
WBGene00019360	neto-1					WBGene00000237	bam-2
WBGene00020091	rnp-8					WBGene00000247	bec-1
WBGene00020214	attf-5					WBGene00000248	ben-1
WBGene00020757	ucr-2.3					WBGene00000249	bir-1
WBGene00020761	T24C4.5					WBGene00000250	bir-2
WBGene00021056	W06B4.1					WBGene00000254	bli-4
WBGene00021192	Y14H12B.2					WBGene00000256	bli-6
WBGene00021362	fmil-1					WBGene00000257	bmk-1
WBGene00021559	Y45G5AM.7					WBGene00000259	bpl-1
WBGene00021648	mis-12					WBGene00000262	bra-1
WBGene00021649	Y47G6A.25					WBGene00000263	F23H11.5
WBGene00021676	pid-2					WBGene00000264	brc-1
WBGene00021715	Y49F6B.2					WBGene00000265	brd-1
WBGene00021831	Y54E10A.11					WBGene00000268	bre-3
WBGene00021832	syp-5					WBGene00000269	bre-4
WBGene00021866	Y54F10BM.12					WBGene00000270	bre-5
WBGene00022035	Y65B4BL.3					WBGene00000273	brp-1
WBGene00022101	Y69A2AR.32					WBGene00000274	btf-1
WBGene00022107	Y71F9AL.1					WBGene00000275	bub-1
WBGene00022313	Y77E11A.12					WBGene00000276	byn-1
WBGene00022348	lelo-2					WBGene00000279	cah-1
WBGene00022434	Y108G3AL.2					WBGene00000281	cah-3
WBGene00022476	fbxa-75					WBGene00000284	cah-6
WBGene00022673	ZK177.8					WBGene00000287	cal-3
WBGene00022737	tofu-7					WBGene00000288	cal-4
WBGene00043068	F32E10.9					WBGene00000292	cap-1
WBGene00044188	F28F8.9					WBGene00000293	cap-2
WBGene00044256	Y45F10C.6					WBGene00000294	cas-1
WBGene00044401	Y55B1BR.6					WBGene00000301	cav-1
WBGene00044586	Y61A9LA.12					WBGene00000302	cav-2
WBGene00194892	dsb-2					WBGene00000308	C04A11.t1
WBGene00206530	Y52B11A.19					WBGene00000366	cbp-1
						WBGene00000368	ccb-1
						WBGene00000369	ccf-1
						WBGene00000370	ccg-1
						WBGene00000371	cox-5B
						WBGene00000372	cyp-13A7
						WBGene00000375	cyp-44A1
						WBGene00000376	ccr-4
						WBGene00000377	cct-1
						WBGene00000378	cct-2
						WBGene00000379	cct-4
						WBGene00000380	cct-5
						WBGene00000381	cct-6
						WBGene00000382	cdc-6
						WBGene00000383	cdc-14
						WBGene00000386	cdc-25.1
						WBGene00000387	cdc-25.2
						WBGene00000390	cdc-42
						WBGene00000393	cdf-1
						WBGene00000396	cdh-4
						WBGene00000401	cdh-9
						WBGene00000403	casy-1
						WBGene00000405	cdk-1
						WBGene00000406	cdk-4
						WBGene00000407	cdk-5
						WBGene00000408	cdk-7
						WBGene00000409	cdk-8
						WBGene00000410	cdk-9
						WBGene00000411	cdl-1
						WBGene00000413	cdt-1
						WBGene00000414	cec-1
						WBGene00000415	ced-1
						WBGene00000416	ced-2
						WBGene00000417	ced-3
						WBGene00000419	ced-5
						WBGene00000421	ced-7
						WBGene00000431	ceh-6
						WBGene00000433	ceh-8
						WBGene00000437	ceh-13
						WBGene00000443	ceh-20
						WBGene00000448	pros-1
						WBGene00000449	ceh-27
						WBGene00000451	ceh-30
						WBGene00000459	ceh-38
						WBGene00000460	ceh-39
						WBGene00000463	ceh-43
						WBGene00000464	ceh-44
						WBGene00000466	cel-1
						WBGene00000467	cep-1
						WBGene00000469	ces-2
						WBGene00000473	cey-2
						WBGene00000475	cey-4
						WBGene00000476	cfi-1
						WBGene00000478	cfz-2
						WBGene00000479	cgh-1
						WBGene00000480	cgp-1
						WBGene00000481	cha-1
						WBGene00000482	chd-3
						WBGene00000485	che-3
						WBGene00000493	che-14
						WBGene00000496	chs-1
						WBGene00000498	chk-1
						WBGene00000499	chk-2
						WBGene00000500	chn-1
						WBGene00000502	chp-1
						WBGene00000506	cic-1
						WBGene00000507	cit-1.1
						WBGene00000508	cit-1.2
						WBGene00000509	cka-1
						WBGene00000511	ckb-1
						WBGene00000512	ckb-2
						WBGene00000514	ckb-4
						WBGene00000518	ckk-1
						WBGene00000519	cku-70
						WBGene00000520	cku-80
						WBGene00000523	clc-2
						WBGene00000528	clh-1
						WBGene00000532	clh-5
						WBGene00000534	cpi-2
						WBGene00000542	clp-1
						WBGene00000543	clp-2
						WBGene00000545	clp-4
						WBGene00000547	clp-7
						WBGene00000549	cls-2
						WBGene00000550	clu-1
						WBGene00000552	cmd-1
						WBGene00000553	cmk-1
						WBGene00000554	cnb-1
						WBGene00000563	cng-3
						WBGene00000564	cnk-1
						WBGene00000565	cnt-1
						WBGene00000566	cnt-2
						WBGene00000567	cnx-1
						WBGene00000585	cogc-2
						WBGene00000591	coh-1
						WBGene00000592	coh-3
						WBGene00000608	col-19
						WBGene00000627	col-50
						WBGene00000629	col-52
						WBGene00000631	col-54
						WBGene00000639	col-63
						WBGene00000642	col-66
						WBGene00000647	col-71
						WBGene00000648	col-72
						WBGene00000656	col-80
						WBGene00000660	col-85
						WBGene00000662	col-87
						WBGene00000669	col-94
						WBGene00000673	col-98
						WBGene00000674	col-99
						WBGene00000675	col-101
						WBGene00000694	col-120
						WBGene00000702	col-128
						WBGene00000756	col-183
						WBGene00000757	col-184
						WBGene00000758	col-185
						WBGene00000763	coq-3
						WBGene00000765	coq-5
						WBGene00000768	cor-1
						WBGene00000770	cpb-1
						WBGene00000773	cpf-1
						WBGene00000774	cpf-2
						WBGene00000775	cpin-1
						WBGene00000777	cpn-1
						WBGene00000786	cpr-6
						WBGene00000788	cpz-1
						WBGene00000792	crb-1
						WBGene00000793	crh-1
						WBGene00000794	crn-1
						WBGene00000800	cars-1
						WBGene00000801	cars-2
						WBGene00000802	crt-1
						WBGene00000803	csb-1
						WBGene00000804	csc-1
						WBGene00000812	csk-1
						WBGene00000813	csn-1
						WBGene00000815	csn-3
						WBGene00000817	csn-5
						WBGene00000832	ctn-1
						WBGene00000833	cts-1
						WBGene00000834	cua-1
						WBGene00000835	cuc-1
						WBGene00000836	cul-1
						WBGene00000837	cul-2
						WBGene00000838	cul-3
						WBGene00000839	cul-4
						WBGene00000840	cul-5
						WBGene00000843	cup-2
						WBGene00000846	cup-5
						WBGene00000854	cux-7
						WBGene00000858	cwn-2
						WBGene00000863	cya-1
						WBGene00000865	cyb-1
						WBGene00000868	cyb-3
						WBGene00000869	cyc-1
						WBGene00000871	cye-1
						WBGene00000872	cyk-1
						WBGene00000874	cyk-3
						WBGene00000875	cyk-4
						WBGene00000876	cyl-1
						WBGene00000877	cyn-1
						WBGene00000879	cyn-3
						WBGene00000880	cyn-4
						WBGene00000883	cyn-7
						WBGene00000884	cyn-8
						WBGene00000886	cyn-10
						WBGene00000887	cyn-11
						WBGene00000888	cyn-12
						WBGene00000891	cyn-15
						WBGene00000896	dad-1
						WBGene00000897	daf-1
						WBGene00000898	daf-2
						WBGene00000899	daf-3
						WBGene00000900	daf-4
						WBGene00000901	daf-5
						WBGene00000904	daf-8
						WBGene00000908	daf-12
						WBGene00000910	daf-14
						WBGene00000911	daf-15
						WBGene00000912	daf-16
						WBGene00000913	daf-18
						WBGene00000915	hsp-90
						WBGene00000917	daf-25
						WBGene00000923	daf-31
						WBGene00000931	dao-5
						WBGene00000935	daz-1
						WBGene00000938	dcp-66
						WBGene00000939	dcr-1
						WBGene00000941	ddp-1
						WBGene00000958	dgk-1
						WBGene00000959	dgk-2
						WBGene00000962	dhc-1
						WBGene00000965	dhs-1
						WBGene00000966	dhs-2
						WBGene00000967	dhs-3
						WBGene00000969	dhs-5
						WBGene00000972	dhs-8
						WBGene00000974	dhs-11
						WBGene00000976	dhs-13
						WBGene00000987	dhs-24
						WBGene00000988	dhs-25
						WBGene00000989	dhs-26
						WBGene00000992	dhs-29
						WBGene00000994	ints-6
						WBGene00001000	dim-1
						WBGene00001001	dis-3
						WBGene00001002	div-1
						WBGene00001005	dlc-1
						WBGene00001007	dli-1
						WBGene00001008	dlk-1
						WBGene00001016	dna-2
						WBGene00001017	dnc-1
						WBGene00001018	dnc-2
						WBGene00001019	dnj-1
						WBGene00001023	dnj-5
						WBGene00001025	dnj-7
						WBGene00001026	dnj-8
						WBGene00001027	dnj-9
						WBGene00001028	dnj-10
						WBGene00001029	dnj-11
						WBGene00001030	dnj-12
						WBGene00001031	dnj-13
						WBGene00001032	dnj-14
						WBGene00001033	dnj-15
						WBGene00001034	dnj-16
						WBGene00001035	dnj-17
						WBGene00001037	dnj-19
						WBGene00001038	dnj-20
						WBGene00001040	dnj-22
						WBGene00001041	dnj-23
						WBGene00001043	dnj-25
						WBGene00001045	dnj-27
						WBGene00001047	dnj-29
						WBGene00001049	dog-1
						WBGene00001056	dpf-3
						WBGene00001058	dpf-5
						WBGene00001060	dpf-7
						WBGene00001061	dpl-1
						WBGene00001063	dpy-1
						WBGene00001071	dpy-9
						WBGene00001077	dpy-18
						WBGene00001080	dpy-21
						WBGene00001081	dpy-22
						WBGene00001082	dpy-23
						WBGene00001085	dpy-26
						WBGene00001086	dpy-27
						WBGene00001088	dpy-30
						WBGene00001089	dre-1
						WBGene00001090	drh-1
						WBGene00001091	drh-2
						WBGene00001093	drp-1
						WBGene00001094	dars-1
						WBGene00001101	dsh-1
						WBGene00001102	dsh-2
						WBGene00001110	duo-1
						WBGene00001115	dyb-1
						WBGene00001117	dyf-1
						WBGene00001118	dyf-2
						WBGene00001119	dyf-3
						WBGene00001121	dyf-5
						WBGene00001130	dyn-1
						WBGene00001131	dys-1
						WBGene00001133	eat-2
						WBGene00001145	eat-16
						WBGene00001147	eat-18
						WBGene00001151	ech-2
						WBGene00001153	ech-4
						WBGene00001154	ech-5
						WBGene00001160	efk-1
						WBGene00001161	efl-1
						WBGene00001165	efn-4
						WBGene00001166	eftu-2
						WBGene00001167	eef-2
						WBGene00001168	eef-1A.1
						WBGene00001169	eef-1A.2
						WBGene00001171	egl-2
						WBGene00001172	egl-3
						WBGene00001173	egl-4
						WBGene00001174	egl-5
						WBGene00001177	egl-8
						WBGene00001178	egl-9
						WBGene00001179	egl-10
						WBGene00001185	egl-17
						WBGene00001186	egl-18
						WBGene00001187	egl-19
						WBGene00001189	egl-21
						WBGene00001193	egl-26
						WBGene00001194	egl-27
						WBGene00001196	egl-30
						WBGene00001207	egl-43
						WBGene00001208	egl-44
						WBGene00001209	egl-45
						WBGene00001215	ego-2
						WBGene00001224	ehs-1
						WBGene00001225	eif-3.B
						WBGene00001226	eif-3.C
						WBGene00001227	eif-3.D
						WBGene00001228	eif-3.E
						WBGene00001230	eif-3.G
						WBGene00001231	eif-3.H
						WBGene00001232	eif-3.I
						WBGene00001234	eif-6
						WBGene00001235	elb-1
						WBGene00001236	elc-1
						WBGene00001239	elo-1
						WBGene00001240	elo-2
						WBGene00001241	elo-3
						WBGene00001251	elt-3
						WBGene00001258	emb-4
						WBGene00001259	emb-5
						WBGene00001262	emb-8
						WBGene00001281	emb-27
						WBGene00001303	sec-61.G
						WBGene00001320	ent-1
						WBGene00001324	eor-1
						WBGene00001325	eor-2
						WBGene00001329	epn-1
						WBGene00001330	eps-8
						WBGene00001331	erd-2.1
						WBGene00001334	ero-1
						WBGene00001335	F35A5.8
						WBGene00001336	qars-1
						WBGene00001337	ears-1
						WBGene00001338	ears-2
						WBGene00001340	etr-1
						WBGene00001345	fos-1
						WBGene00001352	evl-14
						WBGene00001365	exc-4
						WBGene00001368	exc-7
						WBGene00001371	exl-1
						WBGene00001377	eya-1
						WBGene00001388	far-4
						WBGene00001390	far-6
						WBGene00001393	fat-1
						WBGene00001394	fat-2
						WBGene00001396	fat-4
						WBGene00001404	fbp-1
						WBGene00001405	fce-1
						WBGene00001406	fce-2
						WBGene00001410	feh-1
						WBGene00001411	fem-1
						WBGene00001412	fem-2
						WBGene00001413	fem-3
						WBGene00001423	fib-1
						WBGene00001425	fis-2
						WBGene00001426	fkb-1
						WBGene00001427	fkb-2
						WBGene00001431	fkb-6
						WBGene00001432	fkb-7
						WBGene00001439	fkh-7
						WBGene00001441	fkh-9
						WBGene00001443	fli-1
						WBGene00001452	flp-9
						WBGene00001459	flp-16
						WBGene00001461	flp-18
						WBGene00001463	flp-20
						WBGene00001470	baz-2
						WBGene00001481	fog-1
						WBGene00001486	frh-1
						WBGene00001488	frm-1
						WBGene00001491	frm-4
						WBGene00001493	frm-7
						WBGene00001495	F31B12.3
						WBGene00001496	frm-10
						WBGene00001497	fars-1
						WBGene00001498	fars-3
						WBGene00001499	fsn-1
						WBGene00001502	ftt-2
						WBGene00001503	fum-1
						WBGene00001508	fut-8
						WBGene00001509	fzo-1
						WBGene00001511	fzy-1
						WBGene00001512	gab-1
						WBGene00001513	gad-1
						WBGene00001516	gap-2
						WBGene00001520	gas-1
						WBGene00001522	gbh-1
						WBGene00001526	gck-1
						WBGene00001535	gcy-8
						WBGene00001537	gcy-11
						WBGene00001547	gcy-22
						WBGene00001549	gcy-25
						WBGene00001553	gcy-33
						WBGene00001555	gcy-35
						WBGene00001559	gei-1
						WBGene00001561	gei-4
						WBGene00001562	lin-66
						WBGene00001563	gei-6
						WBGene00001565	gei-8
						WBGene00001566	acdh-13
						WBGene00001568	snpc-4
						WBGene00001569	meg-3
						WBGene00001570	gei-13
						WBGene00001571	gei-14
						WBGene00001578	ges-1
						WBGene00001579	gex-2
						WBGene00001580	gex-3
						WBGene00001581	gfi-1
						WBGene00001582	gfi-2
						WBGene00001583	gfi-3
						WBGene00001584	nrde-4
						WBGene00001585	gfl-1
						WBGene00001590	lipt-1
						WBGene00001594	glc-4
						WBGene00001595	gld-1
						WBGene00001596	gld-2
						WBGene00001597	gld-3
						WBGene00001601	glh-4
						WBGene00001604	gln-3
						WBGene00001606	gln-5
						WBGene00001613	glr-2
						WBGene00001617	glr-6
						WBGene00001623	glt-5
						WBGene00001629	gly-4
						WBGene00001630	gly-5
						WBGene00001631	gly-6
						WBGene00001632	gly-7
						WBGene00001633	gly-8
						WBGene00001635	gly-10
						WBGene00001636	gly-11
						WBGene00001638	gly-13
						WBGene00001645	gly-20
						WBGene00001646	gna-1
						WBGene00001648	goa-1
						WBGene00001649	gob-1
						WBGene00001650	gon-1
						WBGene00001653	gon-4
						WBGene00001660	gop-1
						WBGene00001669	gpa-7
						WBGene00001671	gpa-9
						WBGene00001673	gpa-11
						WBGene00001677	gpa-15
						WBGene00001678	gpa-16
						WBGene00001679	gpb-1
						WBGene00001680	gpb-2
						WBGene00001682	gpc-2
						WBGene00001683	gpd-1
						WBGene00001686	gpd-4
						WBGene00001688	gpr-1
						WBGene00001689	gpr-2
						WBGene00001707	grh-1
						WBGene00001708	grk-1
						WBGene00001709	grk-2
						WBGene00001723	grl-14
						WBGene00001726	grl-17
						WBGene00001736	grl-27
						WBGene00001743	grp-1
						WBGene00001744	gars-1
						WBGene00001745	gsa-1
						WBGene00001746	gsk-3
						WBGene00001747	gsp-1
						WBGene00001748	gsp-2
						WBGene00001760	gst-12
						WBGene00001762	gst-14
						WBGene00001764	gst-16
						WBGene00001767	gst-19
						WBGene00001775	gst-27
						WBGene00001778	gst-30
						WBGene00001779	gst-31
						WBGene00001780	gst-32
						WBGene00001782	gst-34
						WBGene00001791	gst-43
						WBGene00001793	gsy-1
						WBGene00001808	gut-2
						WBGene00001811	haf-1
						WBGene00001812	haf-2
						WBGene00001813	haf-3
						WBGene00001814	haf-4
						WBGene00001815	hmt-1
						WBGene00001816	haf-6
						WBGene00001817	haf-7
						WBGene00001819	haf-9
						WBGene00001821	ham-2
						WBGene00001824	hbl-1
						WBGene00001827	hcf-1
						WBGene00001829	hcp-1
						WBGene00001830	hcp-2
						WBGene00001831	hcp-3
						WBGene00001832	hcp-4
						WBGene00001833	hcp-6
						WBGene00001834	hda-1
						WBGene00001836	hda-3
						WBGene00001837	hda-4
						WBGene00001838	hda-10
						WBGene00001840	hel-1
						WBGene00001842	her-1
						WBGene00001843	hgo-1
						WBGene00001844	hid-1
						WBGene00001851	hif-1
						WBGene00001853	hil-2
						WBGene00001854	hil-3
						WBGene00001858	hil-7
						WBGene00001863	him-4
						WBGene00001865	him-6
						WBGene00001869	him-10
						WBGene00001872	him-14
						WBGene00001874	him-17
						WBGene00001898	his-24
						WBGene00001909	his-35
						WBGene00001911	his-37
						WBGene00001915	his-41
						WBGene00001916	his-42
						WBGene00001932	his-58
						WBGene00001933	his-59
						WBGene00001934	his-60
						WBGene00001941	his-67
						WBGene00001942	his-68
						WBGene00001944	his-70
						WBGene00001945	his-71
						WBGene00001946	his-72
						WBGene00001947	his-73
						WBGene00001949	hlh-2
						WBGene00001955	hlh-11
						WBGene00001971	hmg-1.1
						WBGene00001972	hmg-1.2
						WBGene00001974	hmg-4
						WBGene00001976	hmg-11
						WBGene00001977	hmg-12
						WBGene00001980	hmr-1
						WBGene00001983	hoe-1
						WBGene00001993	hpd-1
						WBGene00001994	hpk-1
						WBGene00001997	hpr-9
						WBGene00001998	hpr-17
						WBGene00001999	hrpa-1
						WBGene00002000	hrpr-1
						WBGene00002001	hars-1
						WBGene00002002	hsb-1
						WBGene00002004	hsf-1
						WBGene00002005	hsp-1
						WBGene00002007	hsp-3
						WBGene00002008	hsp-4
						WBGene00002010	hsp-6
						WBGene00002016	hsp-16.2
						WBGene00002018	hsp-16.41
						WBGene00002025	hsp-60
						WBGene00002027	hsr-9
						WBGene00002028	hst-1
						WBGene00002029	hst-2
						WBGene00002031	hst-6
						WBGene00002035	hum-1
						WBGene00002036	hum-2
						WBGene00002038	hum-5
						WBGene00002042	hus-1
						WBGene00002044	hyl-2
						WBGene00002045	icd-1
						WBGene00002047	icp-1
						WBGene00002048	ida-1
						WBGene00002051	ifa-3
						WBGene00002060	ife-2
						WBGene00002061	ife-3
						WBGene00002062	ife-4
						WBGene00002063	ife-5
						WBGene00002064	iff-1
						WBGene00002065	iff-2
						WBGene00002066	ifg-1
						WBGene00002068	ify-1
						WBGene00002070	ile-1
						WBGene00002071	ile-2
						WBGene00002072	ima-1
						WBGene00002073	ima-2
						WBGene00002074	ima-3
						WBGene00002075	imb-1
						WBGene00002076	imb-2
						WBGene00002077	imb-3
						WBGene00002078	xpo-1
						WBGene00002079	xpo-2
						WBGene00002080	xpo-3
						WBGene00002083	inf-1
						WBGene00002100	ins-17
						WBGene00002110	ins-27
						WBGene00002119	ins-36
						WBGene00002120	ins-37
						WBGene00002129	inx-7
						WBGene00002134	inx-12
						WBGene00002140	inx-18
						WBGene00002141	inx-19
						WBGene00002143	inx-21
						WBGene00002144	inx-22
						WBGene00002147	ire-1
						WBGene00002148	gon-14
						WBGene00002151	irk-3
						WBGene00002152	iars-1
						WBGene00002162	isp-1
						WBGene00002163	ist-1
						WBGene00002169	isw-1
						WBGene00002175	jac-1
						WBGene00002176	jip-1
						WBGene00002178	jnk-1
						WBGene00002180	jtr-1
						WBGene00002181	kal-1
						WBGene00002183	kat-1
						WBGene00002184	kel-1
						WBGene00002185	kel-3
						WBGene00002187	kgb-1
						WBGene00002189	kin-1
						WBGene00002190	kin-2
						WBGene00002191	kin-3
						WBGene00002192	kin-4
						WBGene00002194	kin-6
						WBGene00002196	kin-10
						WBGene00002201	kin-18
						WBGene00002202	kin-19
						WBGene00002203	kin-20
						WBGene00002207	sid-3
						WBGene00002210	kin-29
						WBGene00002214	klc-1
						WBGene00002215	klc-2
						WBGene00002216	klp-3
						WBGene00002218	klp-6
						WBGene00002219	klp-7
						WBGene00002220	gcc-1
						WBGene00002221	klp-10
						WBGene00002222	klp-11
						WBGene00002223	klp-12
						WBGene00002224	klp-13
						WBGene00002225	klp-15
						WBGene00002226	klp-16
						WBGene00002228	klp-18
						WBGene00002229	klp-19
						WBGene00002230	klp-20
						WBGene00002231	knl-1
						WBGene00002235	kqt-3
						WBGene00002238	kars-1
						WBGene00002239	ksr-1
						WBGene00002240	ksr-2
						WBGene00002241	kup-1
						WBGene00002243	lad-2
						WBGene00002244	laf-1
						WBGene00002245	lag-1
						WBGene00002250	lap-2
						WBGene00002251	lat-1
						WBGene00002256	lbp-4
						WBGene00002261	ldb-1
						WBGene00002263	lea-1
						WBGene00002264	lec-1
						WBGene00002266	lec-3
						WBGene00002267	lec-4
						WBGene00002275	lem-2
						WBGene00002276	lem-3
						WBGene00002278	lep-2
						WBGene00002295	let-19
						WBGene00002297	ect-2
						WBGene00002324	let-49
						WBGene00002335	let-60
						WBGene00002344	let-70
						WBGene00002363	let-92
						WBGene00002368	let-99
						WBGene00002393	lpr-1
						WBGene00002583	let-363
						WBGene00002632	let-413
						WBGene00002637	let-418
						WBGene00002694	let-502
						WBGene00002696	let-504
						WBGene00002717	let-526
						WBGene00002783	let-607
						WBGene00002804	let-630
						WBGene00002845	let-711
						WBGene00002850	let-716
						WBGene00002879	let-754
						WBGene00002881	let-756
						WBGene00002889	let-765
						WBGene00002915	let-805
						WBGene00002957	let-858
						WBGene00002974	lev-1
						WBGene00002976	lev-9
						WBGene00002977	lev-10
						WBGene00002978	lev-11
						WBGene00002979	lfe-2
						WBGene00002980	lgg-1
						WBGene00002981	lgg-2
						WBGene00002982	lgg-3
						WBGene00002985	lig-1
						WBGene00002987	lim-4
						WBGene00002989	lim-7
						WBGene00002990	lin-1
						WBGene00002991	lin-2
						WBGene00002992	lin-3
						WBGene00002994	lin-5
						WBGene00002997	lin-8
						WBGene00002998	lin-9
						WBGene00002999	lin-10
						WBGene00003002	lin-13
						WBGene00003003	lin-14
						WBGene00003006	lin-17
						WBGene00003009	lin-23
						WBGene00003010	lin-24
						WBGene00003011	lin-25
						WBGene00003014	lin-28
						WBGene00003015	lin-29
						WBGene00003017	lin-31
						WBGene00003020	lin-35
						WBGene00003021	lin-36
						WBGene00003024	lin-39
						WBGene00003025	lin-40
						WBGene00003026	lin-41
						WBGene00003030	lin-45
						WBGene00003031	lin-46
						WBGene00003034	lin-49
						WBGene00003036	lin-53
						WBGene00003037	lin-54
						WBGene00003038	lin-56
						WBGene00003040	lin-59
						WBGene00003041	lin-61
						WBGene00003043	lip-1
						WBGene00003045	lir-2
						WBGene00003047	lis-1
						WBGene00003048	lit-1
						WBGene00003052	lmn-1
						WBGene00003053	lmp-1
						WBGene00003060	lpd-3
						WBGene00003061	lpd-5
						WBGene00003062	lpd-6
						WBGene00003063	lpd-7
						WBGene00003065	lpd-9
						WBGene00003068	lrk-1
						WBGene00003071	lrp-1
						WBGene00003072	lrp-2
						WBGene00003073	lars-1
						WBGene00003076	lsm-1
						WBGene00003078	lsm-4
						WBGene00003079	lsm-5
						WBGene00003080	lsm-6
						WBGene00003081	lsm-7
						WBGene00003082	lsm-8
						WBGene00003083	lst-1
						WBGene00003084	lst-2
						WBGene00003085	ccar-1
						WBGene00003086	lst-4
						WBGene00003087	lsy-2
						WBGene00003089	ltd-1
						WBGene00003102	mab-5
						WBGene00003106	mab-9
						WBGene00003107	mab-10
						WBGene00003111	mab-20
						WBGene00003129	map-1
						WBGene00003130	map-2
						WBGene00003132	mat-1
						WBGene00003136	mau-2
						WBGene00003144	max-2
						WBGene00003148	mbf-1
						WBGene00003149	mbk-1
						WBGene00003150	mbk-2
						WBGene00003153	mca-3
						WBGene00003154	mcm-2
						WBGene00003155	mcm-3
						WBGene00003156	mcm-4
						WBGene00003157	mcm-5
						WBGene00003158	mcm-6
						WBGene00003159	mcm-7
						WBGene00003160	mdf-1
						WBGene00003161	mdf-2
						WBGene00003162	mdh-2
						WBGene00003163	mdl-1
						WBGene00003172	mec-8
						WBGene00003182	mef-2
						WBGene00003183	mei-1
						WBGene00003184	mei-2
						WBGene00003185	mek-1
						WBGene00003186	mek-2
						WBGene00003196	mel-11
						WBGene00003209	mel-26
						WBGene00003210	mel-28
						WBGene00003214	mel-32
						WBGene00003218	mep-1
						WBGene00003220	mes-2
						WBGene00003221	mes-3
						WBGene00003222	mes-4
						WBGene00003224	mes-6
						WBGene00003225	mev-1
						WBGene00003228	mex-1
						WBGene00003229	mex-3
						WBGene00003234	mif-1
						WBGene00003237	mif-4
						WBGene00003238	mig-1
						WBGene00003239	mig-2
						WBGene00003241	mig-5
						WBGene00003246	mig-14
						WBGene00003247	mig-15
						WBGene00003252	mig-21
						WBGene00003253	mig-22
						WBGene00003258	cogc-1
						WBGene00003367	mix-1
						WBGene00003368	mkk-4
						WBGene00003372	mlc-4
						WBGene00003374	mlk-1
						WBGene00003378	mml-1
						WBGene00003387	mod-5
						WBGene00003388	moe-3
						WBGene00003389	mog-1
						WBGene00003391	mog-3
						WBGene00003393	mog-5
						WBGene00003394	mom-1
						WBGene00003396	mom-4
						WBGene00003397	mom-5
						WBGene00003400	dapk-1
						WBGene00003401	mpk-1
						WBGene00003402	mpk-2
						WBGene00003404	mpz-1
						WBGene00003405	mre-11
						WBGene00003406	mrg-1
						WBGene00003407	mrp-1
						WBGene00003408	mrp-2
						WBGene00003411	mrp-5
						WBGene00003412	mrp-6
						WBGene00003413	mrp-7
						WBGene00003414	mrp-8
						WBGene00003415	mars-1
						WBGene00003417	mrt-2
						WBGene00003421	msh-5
						WBGene00003422	msh-6
						WBGene00003423	msi-1
						WBGene00003450	msp-57
						WBGene00003452	msp-59
						WBGene00003476	mtm-3
						WBGene00003477	mtm-5
						WBGene00003478	mtm-6
						WBGene00003479	mtm-9
						WBGene00003499	mut-2
						WBGene00003504	mut-7
						WBGene00003508	mut-16
						WBGene00003510	mxl-2
						WBGene00003519	nac-3
						WBGene00003524	nas-5
						WBGene00003529	nas-10
						WBGene00003548	nas-30
						WBGene00003559	ncl-1
						WBGene00003564	ncs-2
						WBGene00003567	ncx-2
						WBGene00003571	ncx-6
						WBGene00003572	ncx-7
						WBGene00003576	ndc-80
						WBGene00003577	ndg-4
						WBGene00003578	ndx-1
						WBGene00003581	ndx-4
						WBGene00003582	dcap-2
						WBGene00003583	ndx-6
						WBGene00003584	ndx-7
						WBGene00003585	ndx-8
						WBGene00003587	ned-8
						WBGene00003588	nex-1
						WBGene00003589	nex-2
						WBGene00003592	nfi-1
						WBGene00003593	nfm-1
						WBGene00003594	nft-1
						WBGene00003595	ngn-1
						WBGene00003596	ngp-1
						WBGene00003598	nhl-2
						WBGene00003599	nhl-3
						WBGene00003600	nhr-1
						WBGene00003602	nhr-3
						WBGene00003603	nhr-4
						WBGene00003605	nhr-6
						WBGene00003609	nhr-10
						WBGene00003610	nhr-11
						WBGene00003612	nhr-13
						WBGene00003614	nhr-15
						WBGene00003616	nhr-17
						WBGene00003618	nhr-19
						WBGene00003619	nhr-20
						WBGene00003620	nhr-21
						WBGene00003621	nhr-22
						WBGene00003625	nhr-31
						WBGene00003626	nhr-32
						WBGene00003627	nhr-34
						WBGene00003630	nhr-40
						WBGene00003636	nhr-46
						WBGene00003637	nhr-47
						WBGene00003638	nhr-48
						WBGene00003639	nhr-49
						WBGene00003640	nhr-50
						WBGene00003648	nhr-58
						WBGene00003649	nhr-59
						WBGene00003651	nhr-61
						WBGene00003652	nhr-62
						WBGene00003654	nhr-64
						WBGene00003655	nhr-65
						WBGene00003656	nhr-66
						WBGene00003659	nhr-69
						WBGene00003660	nhr-70
						WBGene00003661	nhr-71
						WBGene00003668	nhr-78
						WBGene00003670	nhr-80
						WBGene00003673	nhr-83
						WBGene00003674	nhr-84
						WBGene00003675	nhr-85
						WBGene00003676	nhr-86
						WBGene00003677	nhr-87
						WBGene00003678	nhr-88
						WBGene00003684	nhr-94
						WBGene00003685	nhr-95
						WBGene00003691	nhr-101
						WBGene00003702	nhr-112
						WBGene00003705	nhr-115
						WBGene00003706	nhr-116
						WBGene00003707	nhr-117
						WBGene00003709	nhr-119
						WBGene00003710	nhr-120
						WBGene00003712	nhr-122
						WBGene00003715	nhr-125
						WBGene00003720	nhr-130
						WBGene00003722	nhr-132
						WBGene00003723	nhr-133
						WBGene00003725	nhr-135
						WBGene00003726	nhr-136
						WBGene00003728	nhr-138
						WBGene00003733	nhx-5
						WBGene00003735	nhx-8
						WBGene00003742	nlp-4
						WBGene00003764	nlp-26
						WBGene00003779	nob-1
						WBGene00003785	nos-3
						WBGene00003787	npp-1
						WBGene00003788	npp-2
						WBGene00003789	npp-3
						WBGene00003791	npp-5
						WBGene00003792	npp-6
						WBGene00003793	npp-7
						WBGene00003794	npp-8
						WBGene00003795	npp-9
						WBGene00003796	npp-10
						WBGene00003797	npp-11
						WBGene00003798	npp-12
						WBGene00003799	npp-13
						WBGene00003800	npp-14
						WBGene00003801	npp-15
						WBGene00003802	npp-16
						WBGene00003803	rae-1
						WBGene00003804	npp-18
						WBGene00003805	npp-19
						WBGene00003806	npp-20
						WBGene00003813	nrf-6
						WBGene00003815	nars-1
						WBGene00003818	nsf-1
						WBGene00003821	nst-1
						WBGene00003822	nsy-1
						WBGene00003825	ntl-2
						WBGene00003826	ntl-3
						WBGene00003827	ntl-4
						WBGene00003829	nud-1
						WBGene00003830	num-1
						WBGene00003831	nuo-1
						WBGene00003834	nxf-1
						WBGene00003836	nxt-1
						WBGene00003840	ocr-3
						WBGene00003847	blmp-1
						WBGene00003851	odr-4
						WBGene00003858	ogt-1
						WBGene00003861	oig-3
						WBGene00003868	ooc-3
						WBGene00003870	ooc-5
						WBGene00003878	pept-3
						WBGene00003883	osm-1
						WBGene00003889	osm-9
						WBGene00003892	osm-12
						WBGene00003901	paa-1
						WBGene00003902	pab-1
						WBGene00003903	pab-2
						WBGene00003904	pabp-2
						WBGene00003905	pad-1
						WBGene00003911	pak-1
						WBGene00003912	pal-1
						WBGene00003914	pam-1
						WBGene00003915	pan-1
						WBGene00003916	par-1
						WBGene00003917	par-2
						WBGene00003918	par-3
						WBGene00003920	par-5
						WBGene00003923	pas-2
						WBGene00003924	pas-3
						WBGene00003925	pas-4
						WBGene00003926	pas-5
						WBGene00003927	pas-6
						WBGene00003928	pas-7
						WBGene00003930	pat-3
						WBGene00003931	pat-4
						WBGene00003932	pat-6
						WBGene00003938	pax-2
						WBGene00003939	pax-3
						WBGene00003941	pbo-1
						WBGene00003947	pbs-1
						WBGene00003948	pbs-2
						WBGene00003949	pbs-3
						WBGene00003950	pbs-4
						WBGene00003952	pbs-6
						WBGene00003953	pbs-7
						WBGene00003955	pcn-1
						WBGene00003957	pcp-2
						WBGene00003960	pcs-1
						WBGene00003961	pct-1
						WBGene00003962	pdi-1
						WBGene00003963	pdi-2
						WBGene00003964	pdi-3
						WBGene00003965	pdk-1
						WBGene00003966	pdl-1
						WBGene00003967	pdr-1
						WBGene00003970	pek-1
						WBGene00003975	pen-2
						WBGene00003978	pes-4
						WBGene00003979	pes-5
						WBGene00003982	pes-9
						WBGene00003986	mct-4
						WBGene00003987	pes-23
						WBGene00003990	pfn-2
						WBGene00003993	pgl-2
						WBGene00003995	pgp-1
						WBGene00003996	pgp-2
						WBGene00004003	pgp-9
						WBGene00004010	pha-1
						WBGene00004013	pha-4
						WBGene00004014	phb-1
						WBGene00004015	phb-2
						WBGene00004023	pho-4
						WBGene00004028	pif-1
						WBGene00004029	pik-1
						WBGene00004032	pkc-1
						WBGene00004033	pkc-2
						WBGene00004034	pkc-3
						WBGene00004037	plc-2
						WBGene00004039	plc-4
						WBGene00004040	pld-1
						WBGene00004041	plg-1
						WBGene00004042	plk-1
						WBGene00004046	plp-1
						WBGene00004047	plx-1
						WBGene00004049	parp-1
						WBGene00004051	parg-1
						WBGene00004053	tank-1
						WBGene00004060	pmp-3
						WBGene00004063	pmr-1
						WBGene00004064	pms-2
						WBGene00004075	pod-1
						WBGene00004076	pod-2
						WBGene00004077	pop-1
						WBGene00004085	pph-4.1
						WBGene00004086	pph-4.2
						WBGene00004087	ppk-1
						WBGene00004088	ppk-2
						WBGene00004089	ppk-3
						WBGene00004090	eif-2Bgamma
						WBGene00004096	pqm-1
						WBGene00004101	hgrs-1
						WBGene00004105	szy-20
						WBGene00004106	pqn-15
						WBGene00004110	pqn-20
						WBGene00004111	pqn-21
						WBGene00004116	pqn-27
						WBGene00004117	sin-3
						WBGene00004126	pqn-39
						WBGene00004127	abu-12
						WBGene00004128	pqn-41
						WBGene00004129	pqn-42
						WBGene00004130	ketn-1
						WBGene00004131	tent-5
						WBGene00004132	ifet-1
						WBGene00004133	abu-13
						WBGene00004134	myrf-1
						WBGene00004135	pqn-48
						WBGene00004136	pqn-51
						WBGene00004138	pqn-53
						WBGene00004140	ebax-1
						WBGene00004143	pqn-59
						WBGene00004147	larp-5
						WBGene00004148	pqn-65
						WBGene00004151	pqn-68
						WBGene00004152	pqn-70
						WBGene00004153	pqn-71
						WBGene00004161	pqn-80
						WBGene00004164	pqn-83
						WBGene00004166	scc-2
						WBGene00004167	pqn-87
						WBGene00004171	pqn-91
						WBGene00004180	pri-1
						WBGene00004181	pri-2
						WBGene00004183	prk-2
						WBGene00004184	ptp-4A2
						WBGene00004185	pro-1
						WBGene00004186	prpf-4
						WBGene00004187	prp-8
						WBGene00004188	prp-21
						WBGene00004190	pars-2
						WBGene00004195	prx-6
						WBGene00004201	prx-19
						WBGene00004202	pry-1
						WBGene00004204	swsn-4
						WBGene00004208	ptc-1
						WBGene00004210	ptc-3
						WBGene00004213	ptp-1
						WBGene00004214	ptp-2
						WBGene00004225	ptr-11
						WBGene00004226	ptr-12
						WBGene00004227	ptr-13
						WBGene00004232	ptr-18
						WBGene00004235	ptr-21
						WBGene00004236	ptr-22
						WBGene00004245	puf-9
						WBGene00004248	pus-1
						WBGene00004249	pvf-1
						WBGene00004254	pxf-1
						WBGene00004255	epac-1
						WBGene00004256	pxn-1
						WBGene00004258	pyc-1
						WBGene00004259	pyr-1
						WBGene00004265	qui-1
						WBGene00004266	rab-1
						WBGene00004267	rab-3
						WBGene00004268	rab-5
						WBGene00004270	rab-6.2
						WBGene00004272	rab-8
						WBGene00004273	rab-10
						WBGene00004274	rab-11.1
						WBGene00004276	rab-14
						WBGene00004277	rab-18
						WBGene00004278	rab-19
						WBGene00004286	rab-39
						WBGene00004296	rad-50
						WBGene00004297	rad-51
						WBGene00004298	rad-54.L
						WBGene00004302	ran-1
						WBGene00004304	ran-3
						WBGene00004305	ran-4
						WBGene00004306	ran-5
						WBGene00004307	rap-1
						WBGene00004308	rap-2
						WBGene00004310	ras-1
						WBGene00004312	rba-1
						WBGene00004314	rbc-2
						WBGene00004315	rbd-1
						WBGene00004316	rbf-1
						WBGene00004317	rbg-1
						WBGene00004318	rbg-2
						WBGene00004319	rbr-2
						WBGene00004320	rbx-1
						WBGene00004321	rcan-1
						WBGene00004322	rcq-5
						WBGene00004323	rde-1
						WBGene00004326	rde-4
						WBGene00004332	rec-1
						WBGene00004335	ref-2
						WBGene00004336	ret-1
						WBGene00004337	rfc-1
						WBGene00004338	rfc-2
						WBGene00004339	rfc-3
						WBGene00004340	rfc-4
						WBGene00004341	rfl-1
						WBGene00004342	rfs-1
						WBGene00004343	rgr-1
						WBGene00004344	rgs-1
						WBGene00004347	rgs-4
						WBGene00004348	rgs-5
						WBGene00004350	rgs-7
						WBGene00004356	rhi-1
						WBGene00004357	rho-1
						WBGene00004361	rib-2
						WBGene00004363	ric-3
						WBGene00004367	ric-8
						WBGene00004368	ric-19
						WBGene00004373	rme-1
						WBGene00004374	rme-2
						WBGene00004375	rme-4
						WBGene00004377	rme-6
						WBGene00004378	rme-8
						WBGene00004380	rnf-1
						WBGene00004383	rnh-2
						WBGene00004385	rnp-2
						WBGene00004388	rnp-5
						WBGene00004389	rnp-6
						WBGene00004391	rnr-1
						WBGene00004392	rnr-2
						WBGene00004393	rnt-1
						WBGene00004394	rol-1
						WBGene00004395	rol-3
						WBGene00004400	rom-1
						WBGene00004403	rom-4
						WBGene00004404	rom-5
						WBGene00004408	rla-0
						WBGene00004410	rla-2
						WBGene00004411	rpc-1
						WBGene00004412	rpl-1
						WBGene00004413	rpl-2
						WBGene00004414	rpl-3
						WBGene00004415	rpl-4
						WBGene00004416	rpl-5
						WBGene00004417	rpl-6
						WBGene00004418	rpl-7
						WBGene00004419	rpl-7A
						WBGene00004420	rpl-9
						WBGene00004421	rpl-10
						WBGene00004422	rpl-11.1
						WBGene00004423	rpl-11.2
						WBGene00004424	rpl-12
						WBGene00004425	rpl-13
						WBGene00004426	rpl-14
						WBGene00004427	rpl-15
						WBGene00004429	rpl-17
						WBGene00004430	rpl-18
						WBGene00004431	rpl-19
						WBGene00004432	rpl-20
						WBGene00004433	rpl-21
						WBGene00004434	rpl-22
						WBGene00004435	rpl-23
						WBGene00004436	rpl-24.1
						WBGene00004437	rpl-24.2
						WBGene00004439	rpl-25.2
						WBGene00004440	rpl-26
						WBGene00004442	rpl-28
						WBGene00004443	rpl-29
						WBGene00004444	rpl-30
						WBGene00004445	rpl-31
						WBGene00004446	rpl-32
						WBGene00004447	rpl-33
						WBGene00004448	rpl-34
						WBGene00004449	rpl-35
						WBGene00004450	rpl-36
						WBGene00004452	rpl-38
						WBGene00004453	rpl-39
						WBGene00004454	rpl-36.A
						WBGene00004456	rpl-43
						WBGene00004458	rpn-1
						WBGene00004459	rpn-2
						WBGene00004460	rpn-3
						WBGene00004461	rpn-5
						WBGene00004462	rpn-6.1
						WBGene00004463	rpn-7
						WBGene00004464	rpn-8
						WBGene00004465	rpn-9
						WBGene00004467	rpn-11
						WBGene00004468	rpn-12
						WBGene00004469	rps-0
						WBGene00004470	rps-1
						WBGene00004471	rps-2
						WBGene00004472	rps-3
						WBGene00004473	rps-4
						WBGene00004474	rps-5
						WBGene00004475	rps-6
						WBGene00004476	rps-7
						WBGene00004477	rps-8
						WBGene00004478	rps-9
						WBGene00004479	rps-10
						WBGene00004480	rps-11
						WBGene00004481	rps-12
						WBGene00004482	rps-13
						WBGene00004483	rps-14
						WBGene00004484	rps-15
						WBGene00004486	rps-17
						WBGene00004487	rps-18
						WBGene00004488	rps-19
						WBGene00004489	rps-20
						WBGene00004490	rps-21
						WBGene00004491	rps-22
						WBGene00004492	rps-23
						WBGene00004493	rps-24
						WBGene00004494	rps-25
						WBGene00004495	rps-26
						WBGene00004496	rps-27
						WBGene00004497	rps-28
						WBGene00004498	rps-29
						WBGene00004499	rps-30
						WBGene00004501	rpt-1
						WBGene00004502	rpt-2
						WBGene00004503	rpt-3
						WBGene00004504	rpt-4
						WBGene00004505	rpt-5
						WBGene00004506	rpt-6
						WBGene00004508	rrf-1
						WBGene00004509	rrf-2
						WBGene00004510	rrf-3
						WBGene00004681	rsd-2
						WBGene00004682	rsd-3
						WBGene00004698	rsp-1
						WBGene00004699	rsp-2
						WBGene00004700	rsp-3
						WBGene00004702	rsp-5
						WBGene00004703	rsp-6
						WBGene00004704	rsp-7
						WBGene00004705	rsp-8
						WBGene00004706	rsr-1
						WBGene00004708	rte-1
						WBGene00004719	sad-1
						WBGene00004721	san-1
						WBGene00004727	sax-1
						WBGene00004728	sax-2
						WBGene00004729	sax-3
						WBGene00004732	sax-7
						WBGene00004735	sbp-1
						WBGene00004736	sca-1
						WBGene00004737	scc-1
						WBGene00004738	scc-3
						WBGene00004743	scm-1
						WBGene00004744	scp-1
						WBGene00004745	sdc-1
						WBGene00004746	sdc-2
						WBGene00004747	sdc-3
						WBGene00004751	sea-2
						WBGene00004752	sec-5
						WBGene00004753	sec-8
						WBGene00004755	sec-24.1
						WBGene00004758	sek-1
						WBGene00004759	sel-1
						WBGene00004760	sel-2
						WBGene00004762	sel-5
						WBGene00004765	sel-8
						WBGene00004766	sel-9
						WBGene00004767	sel-10
						WBGene00004773	sem-4
						WBGene00004774	sem-5
						WBGene00004775	45536
						WBGene00004776	ser-1
						WBGene00004779	ser-4
						WBGene00004781	set-1
						WBGene00004782	set-2
						WBGene00004788	sft-4
						WBGene00004795	sid-1
						WBGene00004798	sip-1
						WBGene00004800	sir-2.1
						WBGene00004801	sir-2.2
						WBGene00004802	sir-2.3
						WBGene00004804	skn-1
						WBGene00004807	skr-1
						WBGene00004808	skr-2
						WBGene00004809	skr-3
						WBGene00004816	skr-10
						WBGene00004822	skr-16
						WBGene00004823	skr-17
						WBGene00004824	F56B3.4
						WBGene00004825	skr-19
						WBGene00004829	sli-1
						WBGene00004830	slo-1
						WBGene00004833	sls-2.1
						WBGene00004834	sls-2.2
						WBGene00004836	sls-2.4
						WBGene00004839	sls-2.7
						WBGene00004840	sls-2.8
						WBGene00004841	sls-2.9
						WBGene00004846	sls-2.14
						WBGene00004850	sls-2.18
						WBGene00004856	sma-2
						WBGene00004862	sma-9
						WBGene00004873	smc-3
						WBGene00004874	smc-4
						WBGene00004878	smf-3
						WBGene00004879	smg-1
						WBGene00004880	smg-2
						WBGene00004881	smg-3
						WBGene00004883	smg-5
						WBGene00004884	smg-6
						WBGene00004887	smn-1
						WBGene00004888	smo-1
						WBGene00004891	smr-1
						WBGene00004892	sms-1
						WBGene00004893	sms-2
						WBGene00004894	sms-3
						WBGene00004895	smu-1
						WBGene00004896	smu-2
						WBGene00004897	snb-1
						WBGene00004900	snf-1
						WBGene00004902	snf-3
						WBGene00004905	snf-6
						WBGene00004914	snr-1
						WBGene00004915	snr-2
						WBGene00004916	snr-3
						WBGene00004917	snr-4
						WBGene00004918	snr-5
						WBGene00004919	snr-6
						WBGene00004920	snr-7
						WBGene00004922	snt-2
						WBGene00004923	snt-3
						WBGene00004927	snx-1
						WBGene00004930	sod-1
						WBGene00004931	sod-2
						WBGene00004945	sop-2
						WBGene00004946	sop-3
						WBGene00004947	sos-1
						WBGene00004949	sox-2
						WBGene00004950	sox-3
						WBGene00004951	spc-1
						WBGene00004952	spd-1
						WBGene00004953	spd-2
						WBGene00004955	spd-5
						WBGene00004960	spe-6
						WBGene00004963	spe-9
						WBGene00004966	spe-12
						WBGene00004969	spe-15
						WBGene00004975	spe-39
						WBGene00004976	spe-41
						WBGene00004978	spg-7
						WBGene00004979	sph-1
						WBGene00004980	spk-1
						WBGene00004981	spl-1
						WBGene00004984	spn-4
						WBGene00005006	spr-1
						WBGene00005007	spr-2
						WBGene00005008	spr-3
						WBGene00005009	spr-4
						WBGene00005011	F26F4.8
						WBGene00005014	spt-4
						WBGene00005015	spt-5
						WBGene00005018	sqt-3
						WBGene00005019	sqv-1
						WBGene00005020	sqv-2
						WBGene00005021	sqv-3
						WBGene00005022	sqv-4
						WBGene00005023	sqv-5
						WBGene00005024	sqv-6
						WBGene00005056	sra-30
						WBGene00005076	srb-11
						WBGene00005077	src-1
						WBGene00005078	src-2
						WBGene00005101	srd-23
						WBGene00005110	srd-32
						WBGene00005147	srd-70
						WBGene00005149	sre-1
						WBGene00005153	srf-3
						WBGene00005202	srg-45
						WBGene00005221	srg-64
						WBGene00005222	srg-65
						WBGene00005227	srh-1
						WBGene00005228	srh-2
						WBGene00005232	srh-6
						WBGene00005234	srh-8
						WBGene00005241	srh-16
						WBGene00005258	srh-35
						WBGene00005289	srh-68
						WBGene00005291	srh-70
						WBGene00005324	T27A1.1
						WBGene00005386	srh-170
						WBGene00005409	srh-198
						WBGene00005460	srh-254
						WBGene00005475	srh-269
						WBGene00005477	srh-271
						WBGene00005489	srh-284
						WBGene00005517	sri-5
						WBGene00005529	sri-17
						WBGene00005556	sri-44
						WBGene00005566	sri-54
						WBGene00005604	srj-16
						WBGene00005607	srj-19
						WBGene00005648	srp-7
						WBGene00005653	srr-2
						WBGene00005662	sars-2
						WBGene00005663	sars-1
						WBGene00005679	sru-16
						WBGene00005680	sru-17
						WBGene00005681	sru-18
						WBGene00005705	sru-42
						WBGene00005727	srv-16
						WBGene00005746	srv-35
						WBGene00005747	srv-36
						WBGene00005786	srw-39
						WBGene00005796	srw-49
						WBGene00005804	srw-57
						WBGene00005828	srw-81
						WBGene00005848	srw-101
						WBGene00005903	srx-12
						WBGene00005906	srx-15
						WBGene00005921	srx-30
						WBGene00006000	srx-109
						WBGene00006001	srx-110
						WBGene00006059	stc-1
						WBGene00006061	stl-1
						WBGene00006062	stn-1
						WBGene00006064	sto-2
						WBGene00006066	sto-4
						WBGene00006080	str-12
						WBGene00006110	str-45
						WBGene00006169	str-118
						WBGene00006197	str-150
						WBGene00006199	str-153
						WBGene00006279	str-253
						WBGene00006307	suf-1
						WBGene00006314	sup-5
						WBGene00006315	sup-6
						WBGene00006316	sup-7
						WBGene00006321	sup-12
						WBGene00006324	sup-17
						WBGene00006330	sup-24
						WBGene00006331	sup-26
						WBGene00006333	sup-28
						WBGene00006344	sup-39
						WBGene00006349	sur-2
						WBGene00006351	sur-5
						WBGene00006352	sur-6
						WBGene00006364	syd-2
						WBGene00006365	syg-1
						WBGene00006368	sym-3
						WBGene00006369	sym-4
						WBGene00006373	syx-5
						WBGene00006375	syp-1
						WBGene00006376	syp-2
						WBGene00006379	sys-1
						WBGene00006381	tac-1
						WBGene00006384	taf-3
						WBGene00006385	taf-4
						WBGene00006386	taf-5
						WBGene00006387	taf-6.1
						WBGene00006389	taf-7.2
						WBGene00006390	taf-8
						WBGene00006392	taf-10
						WBGene00006395	taf-11.3
						WBGene00006396	taf-12
						WBGene00006404	tag-10
						WBGene00006405	itsn-1
						WBGene00006406	srgp-1
						WBGene00006407	lim-9
						WBGene00006415	tag-30
						WBGene00006419	oac-39
						WBGene00006423	asd-2
						WBGene00006430	tag-51
						WBGene00006431	tag-52
						WBGene00006432	atrn-1
						WBGene00006433	sdhb-1
						WBGene00006434	prdx-2
						WBGene00006437	mrck-1
						WBGene00006439	ant-1.1
						WBGene00006440	nefr-1
						WBGene00006441	cpna-4
						WBGene00006442	tag-65
						WBGene00006443	pak-2
						WBGene00006445	tag-68
						WBGene00006446	atx-3
						WBGene00006447	tag-72
						WBGene00006450	tag-77
						WBGene00006460	ppm-1.A
						WBGene00006461	tag-96
						WBGene00006462	svh-5
						WBGene00006463	nduf-2.2
						WBGene00006465	fntb-1
						WBGene00006466	tag-115
						WBGene00006472	tag-123
						WBGene00006473	tag-124
						WBGene00006474	wdr-5.1
						WBGene00006476	rhgf-2
						WBGene00006477	chup-1
						WBGene00006479	tmbi-4
						WBGene00006481	plrg-1
						WBGene00006489	zhit-3
						WBGene00006490	kdin-1
						WBGene00006491	acl-3
						WBGene00006492	let-391
						WBGene00006493	ivns-1
						WBGene00006494	zipt-7.2
						WBGene00006503	snx-3
						WBGene00006504	kcc-1
						WBGene00006508	tns-1
						WBGene00006510	mtrr-1
						WBGene00006512	abcf-1
						WBGene00006513	rimb-1
						WBGene00006514	tdp-1
						WBGene00006515	txdc-9
						WBGene00006519	cox-6A
						WBGene00006520	egli-1
						WBGene00006523	tam-1
						WBGene00006524	tap-1
						WBGene00006527	tax-6
						WBGene00006528	tba-1
						WBGene00006529	tba-2
						WBGene00006533	tba-7
						WBGene00006536	tbb-1
						WBGene00006537	tbb-2
						WBGene00006543	tbx-2
						WBGene00006563	teg-1
						WBGene00006565	tfg-1
						WBGene00006571	tim-1
						WBGene00006572	tin-9.1
						WBGene00006574	tin-13
						WBGene00006575	tir-1
						WBGene00006577	tlf-1
						WBGene00006579	tlk-1
						WBGene00006580	tlp-1
						WBGene00006590	toc-1
						WBGene00006593	tol-1
						WBGene00006594	tom-1
						WBGene00006595	top-1
						WBGene00006596	top-3
						WBGene00006597	tor-1
						WBGene00006599	tpa-1
						WBGene00006601	tpi-1
						WBGene00006602	tps-1
						WBGene00006603	tps-2
						WBGene00006604	tra-1
						WBGene00006605	tra-2
						WBGene00006606	tra-3
						WBGene00006607	tre-1
						WBGene00006608	tre-2
						WBGene00006613	trm-1
						WBGene00006617	tars-1
						WBGene00006620	svh-1
						WBGene00006621	try-3
						WBGene00006623	try-5
						WBGene00006626	tsn-1
						WBGene00006633	tsp-7
						WBGene00006638	tsp-12
						WBGene00006639	tsp-13
						WBGene00006648	ttb-1
						WBGene00006652	ttx-1
						WBGene00006657	twk-2
						WBGene00006660	twk-5
						WBGene00006662	twk-7
						WBGene00006665	twk-10
						WBGene00006668	twk-13
						WBGene00006674	twk-21
						WBGene00006681	twk-29
						WBGene00006682	twk-30
						WBGene00006683	twk-31
						WBGene00006690	twk-39
						WBGene00006695	twk-45
						WBGene00006698	uaf-2
						WBGene00006699	uba-1
						WBGene00006700	uba-2
						WBGene00006702	ubc-3
						WBGene00006703	ubc-6
						WBGene00006704	ubc-7
						WBGene00006705	ubc-8
						WBGene00006706	ubc-9
						WBGene00006707	ubc-12
						WBGene00006713	ubc-18
						WBGene00006714	ubc-19
						WBGene00006715	ubc-20
						WBGene00006716	ubc-21
						WBGene00006717	ubc-22
						WBGene00006720	ubc-25
						WBGene00006721	ubh-1
						WBGene00006724	ubh-4
						WBGene00006725	ubl-1
						WBGene00006726	ubl-5
						WBGene00006727	ubq-1
						WBGene00006728	ubq-2
						WBGene00006730	uev-1
						WBGene00006733	ufd-1
						WBGene00006734	ufd-2
						WBGene00006735	ula-1
						WBGene00006737	ulp-2
						WBGene00006738	ulp-3
						WBGene00006739	ulp-4
						WBGene00006740	ulp-5
						WBGene00006741	unc-1
						WBGene00006743	unc-3
						WBGene00006752	unc-13
						WBGene00006753	unc-14
						WBGene00006755	unc-16
						WBGene00006756	unc-17
						WBGene00006757	unc-18
						WBGene00006760	unc-23
						WBGene00006762	unc-25
						WBGene00006763	unc-26
						WBGene00006767	unc-31
						WBGene00006768	unc-32
						WBGene00006769	unc-33
						WBGene00006770	unc-34
						WBGene00006771	tln-1
						WBGene00006772	unc-36
						WBGene00006773	unc-37
						WBGene00006776	unc-40
						WBGene00006777	unc-41
						WBGene00006779	unc-43
						WBGene00006780	unc-44
						WBGene00006781	unc-45
						WBGene00006786	unc-51
						WBGene00006791	unc-57
						WBGene00006793	unc-59
						WBGene00006794	unc-60
						WBGene00006795	unc-61
						WBGene00006796	unc-62
						WBGene00006797	unc-63
						WBGene00006798	unc-64
						WBGene00006802	unc-69
						WBGene00006803	unc-70
						WBGene00006804	unc-71
						WBGene00006805	unc-73
						WBGene00006807	unc-75
						WBGene00006808	unc-76
						WBGene00006809	unc-77
						WBGene00006810	unc-78
						WBGene00006811	unc-79
						WBGene00006812	unc-80
						WBGene00006815	unc-83
						WBGene00006816	unc-84
						WBGene00006822	unc-93
						WBGene00006823	unc-94
						WBGene00006824	unc-95
						WBGene00006826	unc-97
						WBGene00006829	unc-101
						WBGene00006830	unc-103
						WBGene00006831	unc-104
						WBGene00006833	unc-108
						WBGene00006836	unc-112
						WBGene00006839	unc-115
						WBGene00006840	unc-116
						WBGene00006843	unc-119
						WBGene00006853	unc-130
						WBGene00006856	usp-14
						WBGene00006861	cal-5
						WBGene00006862	pnk-4
						WBGene00006868	vab-1
						WBGene00006870	vab-3
						WBGene00006873	vab-7
						WBGene00006876	vab-10
						WBGene00006882	vab-19
						WBGene00006888	vbh-1
						WBGene00006889	pfd-3
						WBGene00006890	vem-1
						WBGene00006910	vha-1
						WBGene00006912	vha-3
						WBGene00006913	vha-4
						WBGene00006914	vha-5
						WBGene00006916	vha-7
						WBGene00006917	vha-8
						WBGene00006918	vha-9
						WBGene00006919	vha-10
						WBGene00006920	vha-11
						WBGene00006921	vha-12
						WBGene00006923	vhp-1
						WBGene00006924	vig-1
						WBGene00006930	vit-6
						WBGene00006931	vps-26
						WBGene00006933	vps-35
						WBGene00006935	vars-1
						WBGene00006936	glp-4
						WBGene00006937	wah-1
						WBGene00006940	wee-1.3
						WBGene00006941	wnk-1
						WBGene00006943	wrm-1
						WBGene00006949	wrt-3
						WBGene00006957	wsp-1
						WBGene00006958	wve-1
						WBGene00006959	xbp-1
						WBGene00006961	xnp-1
						WBGene00006962	xol-1
						WBGene00006963	xpa-1
						WBGene00006968	yars-2
						WBGene00006970	zag-1
						WBGene00006974	zen-4
						WBGene00006975	zfp-1
						WBGene00006976	zhp-3
						WBGene00006978	zig-1
						WBGene00006982	zig-5
						WBGene00006985	zig-8
						WBGene00006986	zip-1
						WBGene00006987	zmp-1
						WBGene00006988	zyg-1
						WBGene00006993	zyg-8
						WBGene00006994	zyg-9
						WBGene00006996	zyg-11
						WBGene00006999	zyx-1
						WBGene00007000	tufm-1
						WBGene00007001	tufm-2
						WBGene00007007	mak-2
						WBGene00007008	rfp-1
						WBGene00007009	wwp-1
						WBGene00007010	alx-1
						WBGene00007011	mdt-1.2
						WBGene00007012	mdt-4
						WBGene00007018	mdt-18
						WBGene00007019	mdt-19
						WBGene00007021	immp-1
						WBGene00007022	mdt-22
						WBGene00007023	mdt-27
						WBGene00007027	ssl-1
						WBGene00007028	trr-1
						WBGene00007029	mys-1
						WBGene00007030	epc-1
						WBGene00007041	tag-180
						WBGene00007042	pbrm-1
						WBGene00007043	algn-10
						WBGene00007047	wts-1
						WBGene00007048	nfx-1
						WBGene00007050	utp-20
						WBGene00007053	chd-7
						WBGene00007054	scpl-1
						WBGene00007055	tag-196
						WBGene00007056	crn-7
						WBGene00007058	dmd-6
						WBGene00007059	vps-52
						WBGene00007062	ebp-3
						WBGene00007064	rga-9
						WBGene00007085	AH10.4
						WBGene00007088	B0001.3
						WBGene00007089	B0001.4
						WBGene00007091	eri-12
						WBGene00007094	B0019.2
						WBGene00007102	B0024.13
						WBGene00007105	znf-207
						WBGene00007106	B0035.3
						WBGene00007107	pfd-4
						WBGene00007111	sart-3
						WBGene00007113	B0035.15
						WBGene00007117	spe-42
						WBGene00007118	npp-22
						WBGene00007119	calf-1
						WBGene00007122	B0250.5
						WBGene00007124	B0250.7
						WBGene00007126	dhcr-7
						WBGene00007128	memb-1
						WBGene00007129	B0272.3
						WBGene00007131	pals-26
						WBGene00007132	pals-27
						WBGene00007133	B0284.3
						WBGene00007135	cdk-12
						WBGene00007136	B0285.3
						WBGene00007137	lcmt-1
						WBGene00007144	B0334.4
						WBGene00007149	B0334.13
						WBGene00007162	fbxa-153
						WBGene00007165	B0391.10
						WBGene00007167	rbg-3
						WBGene00007168	B0393.3
						WBGene00007171	gex-5
						WBGene00007175	B0395.3
						WBGene00007176	kcnl-1
						WBGene00007178	B0457.2
						WBGene00007184	ctr-9
						WBGene00007186	B0464.6
						WBGene00007188	B0464.9
						WBGene00007189	pigm-1
						WBGene00007192	nduf-11
						WBGene00007193	B0491.6
						WBGene00007196	B0513.4
						WBGene00007197	prdh-1
						WBGene00007198	B0513.6
						WBGene00007199	B0513.7
						WBGene00007200	vamp-8
						WBGene00007207	fask-1
						WBGene00007212	BE10.4
						WBGene00007213	C01A2.1
						WBGene00007214	C01A2.2
						WBGene00007215	oxa-1
						WBGene00007216	C01A2.4
						WBGene00007217	tads-1
						WBGene00007219	nlp-38
						WBGene00007221	cpna-3
						WBGene00007223	znf-706
						WBGene00007226	C01G6.4
						WBGene00007227	gldi-3
						WBGene00007234	C01G10.7
						WBGene00007235	ahsa-1
						WBGene00007236	C01G10.9
						WBGene00007237	C01G10.10
						WBGene00007256	swsn-9
						WBGene00007258	hasp-1
						WBGene00007259	C02B4.3
						WBGene00007261	lron-3
						WBGene00007270	rei-1
						WBGene00007273	C03C10.7
						WBGene00007275	C03D6.1
						WBGene00007284	C03H12.1
						WBGene00007285	C04A11.1
						WBGene00007287	gck-4
						WBGene00007295	C04C11.1
						WBGene00007303	rnh-1.3
						WBGene00007317	C05A9.2
						WBGene00007329	C05C10.2
						WBGene00007330	C05C10.3
						WBGene00007331	pho-11
						WBGene00007332	C05C10.5
						WBGene00007333	ufd-3
						WBGene00007334	C05C10.7
						WBGene00007348	C05G5.2
						WBGene00007349	C05G5.3
						WBGene00007350	sucl-1
						WBGene00007352	cdc-48.1
						WBGene00007355	rpb-6
						WBGene00007357	C06A12.3
						WBGene00007370	str-264
						WBGene00007372	C06B8.7
						WBGene00007385	atp-5
						WBGene00007390	lmtr-3
[truncated: 4,675 more rows]
