# Supplementary material for: Conserved chromatin regulators control the transcriptional immune response to intracellular pathogens in Caenorhabditis elegans
Source: PLoS Genet. 2025 Apr 7;21(4):e1011444. doi: 10.1371/journal.pgen.1011444 (PMC11975079; doi:10.1371/journal.pgen.1011444)
Supplement: S4 Table — (XLSX) [file pgen.1011444.s009.xlsx]

## Sheet: Sheet1
S4 Table
Datasets									Comparisons
Up in lin-35(-) (Gal et al., 2021¹)	Up in lin-15B(-) (Gal et al., 2021¹)	Up in lin-36(-) (Gal et al., 2021¹)	Up in efl-1(-) (Gal et al., 2021¹)	Up in dpl-1(-) (Gal et al., 2021¹)	Up in lin-37(-) (Gal et al., 2021¹)	Up in met-2(-) (Gal et al., 2021¹)	IPR genes (Reddy et al., 2019²)		lin-35 ∩ lin-15B	lin-35 ∩ lin-36	lin-35 ∩ efl-1	lin-35 ∩ dpl-1	lin-35 ∩ lin-37	lin-35 ∩ met-2	lin-35 ∩ IPR	lin-15B ∩ lin-36	lin-15B ∩ efl-1	lin-15B ∩ dpl-1	lin-15B ∩ lin-37	lin-15B ∩ met-2	lin-15B ∩ IPR	lin-36 ∩ efl-1	lin-36 ∩ dpl-1	lin-36 ∩ lin-37	lin-36 ∩ met-2	efl-1 ∩ dpl-1	efl-1 ∩ lin-37	efl-1 ∩ met-2	dpl-1 ∩ lin-37	dpl-1 ∩ met-2	dpl-1 ∩ IPR	lin-37 ∩ met-2	lin-37 ∩ IPR
WBGene00000023	WBGene00000144	WBGene00000098	WBGene00000098	WBGene00000098	WBGene00000099	WBGene00000267	WBGene00001885		WBGene00001606	WBGene00001606	WBGene00001606	WBGene00001606	WBGene00001606	WBGene00001606	WBGene00007659	WBGene00001606	WBGene00001606	WBGene00001606	WBGene00001606	WBGene00001606	WBGene00007659	WBGene00001606	WBGene00001606	WBGene00001606	WBGene00001606	WBGene00001606	WBGene00001606	WBGene00001606	WBGene00001606	WBGene00001606	WBGene00007659	WBGene00001606	WBGene00007659		Reference
WBGene00000056	WBGene00000226	WBGene00000099	WBGene00000099	WBGene00000099	WBGene00000265	WBGene00000770	WBGene00001889		WBGene00004775	WBGene00004775	WBGene00004775	WBGene00004775	WBGene00004775	WBGene00004775	WBGene00012091	WBGene00004775	WBGene00004775	WBGene00004775	WBGene00004775	WBGene00004775	WBGene00012091	WBGene00004775	WBGene00004775	WBGene00004775	WBGene00004775	WBGene00004775	WBGene00004775	WBGene00004775	WBGene00004775	WBGene00004775	WBGene00012091	WBGene00004775	WBGene00012091		1	Gal C, Carelli FN, Appert A, Cerrato C, Huang N, Dong Y, et al. DREAM represses distinct targets by cooperating with different THAP domain proteins. Cell Rep. 2021;37(3):109835.
WBGene00000098	WBGene00000267	WBGene00000121	WBGene00000142	WBGene00000257	WBGene00000267	WBGene00000864	WBGene00001918		WBGene00001372	WBGene00001372	WBGene00001372	WBGene00001372	WBGene00001372	WBGene00006375	WBGene00015226	WBGene00001372	WBGene00001372	WBGene00001372	WBGene00001372	WBGene00006375	WBGene00015226	WBGene00001372	WBGene00001372	WBGene00001372	WBGene00006375	WBGene00001372	WBGene00001372	WBGene00013727	WBGene00001372	WBGene00006375	WBGene00015226	WBGene00006375	WBGene00015226		2	Reddy KC, Dror T, Underwood RS, Osman GA, Elder CR, Desjardins CA, et al. Antagonistic paralogs control a switch between growth and pathogen resistance in C. elegans. PLoS Pathog. 2019;15(1):e1007528.
WBGene00000099	WBGene00000548	WBGene00000197	WBGene00000413	WBGene00000264	WBGene00000276	WBGene00001110	WBGene00002021		WBGene00002985	WBGene00002985	WBGene00002985	WBGene00002985	WBGene00002985	WBGene00009507	WBGene00015600	WBGene00002985	WBGene00002985	WBGene00002985	WBGene00002985	WBGene00009507	WBGene00015600	WBGene00002985	WBGene00002985	WBGene00002985	WBGene00009507	WBGene00002985	WBGene00002985	WBGene00013729	WBGene00002985	WBGene00009507	WBGene00015600	WBGene00009507	WBGene00015600
WBGene00000146	WBGene00000622	WBGene00000227	WBGene00000484	WBGene00000265	WBGene00000467	WBGene00001480	WBGene00004002		WBGene00006375	WBGene00006375	WBGene00007303	WBGene00006375	WBGene00006375	WBGene00011959	WBGene00018345	WBGene00006375	WBGene00007303	WBGene00006375	WBGene00006375	WBGene00011959	WBGene00018345	WBGene00007303	WBGene00006375	WBGene00006375	WBGene00011959	WBGene00007303	WBGene00007303		WBGene00006375	WBGene00011959	WBGene00018345	WBGene00011959	WBGene00018345
WBGene00000227	WBGene00000770	WBGene00000249	WBGene00000485	WBGene00000267	WBGene00000491	WBGene00001544	WBGene00004810		WBGene00007303	WBGene00007303	WBGene00000099	WBGene00007303	WBGene00007303	WBGene00016074	WBGene00044709	WBGene00007303	WBGene00005832	WBGene00007303	WBGene00007303	WBGene00016074	WBGene00044709	WBGene00000099	WBGene00007303	WBGene00007303	WBGene00016074	WBGene00000099	WBGene00000099		WBGene00007303	WBGene00016074	WBGene00044709	WBGene00016074	WBGene00044709
WBGene00000250	WBGene00000864	WBGene00000257	WBGene00000490	WBGene00000520	WBGene00000520	WBGene00001571	WBGene00004811		WBGene00009507	WBGene00009507	WBGene00000520	WBGene00009507	WBGene00009507	WBGene00016381	WBGene00086568	WBGene00009507	WBGene00006571	WBGene00009507	WBGene00009507	WBGene00016381	WBGene00086568	WBGene00000520	WBGene00009507	WBGene00009507	WBGene00016381	WBGene00000520	WBGene00000520		WBGene00009507	WBGene00016381	WBGene00086568	WBGene00016381	WBGene00086568
WBGene00000257	WBGene00000911	WBGene00000264	WBGene00000520	WBGene00000592	WBGene00000770	WBGene00001598	WBGene00007131		WBGene00011959	WBGene00011959	WBGene00001016	WBGene00011959	WBGene00011959	WBGene00194892	WBGene00007132	WBGene00011959		WBGene00011959	WBGene00011959	WBGene00194892	WBGene00007132	WBGene00001016	WBGene00011959	WBGene00011959	WBGene00194892	WBGene00001016	WBGene00001016		WBGene00011959	WBGene00194892	WBGene00016912	WBGene00194892	WBGene00007132
WBGene00000264	WBGene00001110	WBGene00000265	WBGene00000702	WBGene00000770	WBGene00000864	WBGene00001606	WBGene00007132		WBGene00016074	WBGene00016074	WBGene00001061	WBGene00016074	WBGene00016074	WBGene00000267	WBGene00007134	WBGene00016074		WBGene00016074	WBGene00016074	WBGene00000267	WBGene00007134	WBGene00001061	WBGene00016074	WBGene00016074	WBGene00013727	WBGene00001061	WBGene00001061		WBGene00016074	WBGene00000267		WBGene00000267	WBGene00007134
WBGene00000265	WBGene00001112	WBGene00000275	WBGene00000875	WBGene00000864	WBGene00000939	WBGene00001607	WBGene00007134		WBGene00016381	WBGene00016381	WBGene00001688	WBGene00016381	WBGene00016381	WBGene00000770	WBGene00007656	WBGene00016381		WBGene00016381	WBGene00016381	WBGene00000770	WBGene00007656	WBGene00001688	WBGene00016381	WBGene00016381	WBGene00013729	WBGene00001688	WBGene00001688		WBGene00016381	WBGene00000770		WBGene00000770	WBGene00007656
WBGene00000267	WBGene00001372	WBGene00000405	WBGene00001016	WBGene00000871	WBGene00001016	WBGene00001661	WBGene00007656		WBGene00194892	WBGene00194892	WBGene00001689	WBGene00194892	WBGene00194892	WBGene00000864	WBGene00007657	WBGene00194892		WBGene00194892	WBGene00194892	WBGene00000864	WBGene00007657	WBGene00001689	WBGene00194892	WBGene00194892	WBGene00013894	WBGene00001689	WBGene00001689		WBGene00194892	WBGene00000864		WBGene00000864	WBGene00007657
WBGene00000275	WBGene00001598	WBGene00000411	WBGene00001049	WBGene00001016	WBGene00001049	WBGene00001862	WBGene00007657		WBGene00000267	WBGene00000099	WBGene00002068	WBGene00000099	WBGene00000099	WBGene00001110	WBGene00007658	WBGene00002998		WBGene00000267	WBGene00000267	WBGene00001110	WBGene00007658	WBGene00002068	WBGene00000099	WBGene00000099	WBGene00015017	WBGene00002068	WBGene00002068		WBGene00000099	WBGene00001110		WBGene00001110	WBGene00007658
WBGene00000373	WBGene00001599	WBGene00000413	WBGene00001061	WBGene00001046	WBGene00001061	WBGene00004242	WBGene00007658		WBGene00000770	WBGene00000520	WBGene00002231	WBGene00000267	WBGene00000267	WBGene00001598	WBGene00007660	WBGene00006440		WBGene00000770	WBGene00000770	WBGene00001598	WBGene00007660	WBGene00002231	WBGene00000520	WBGene00000520	WBGene00001571	WBGene00002231	WBGene00002231		WBGene00000267	WBGene00001598		WBGene00001598	WBGene00007660
WBGene00000411	WBGene00001606	WBGene00000417	WBGene00001102	WBGene00001061	WBGene00001110	WBGene00004243	WBGene00007659		WBGene00000864	WBGene00001016	WBGene00003020	WBGene00000520	WBGene00000520	WBGene00001661	WBGene00007661	WBGene00012522		WBGene00000864	WBGene00000864	WBGene00001661	WBGene00007661	WBGene00003020	WBGene00001016	WBGene00001016	WBGene00012356	WBGene00003020	WBGene00003020		WBGene00000520	WBGene00001661		WBGene00001661	WBGene00007661
WBGene00000413	WBGene00001661	WBGene00000422	WBGene00001129	WBGene00001110	WBGene00001112	WBGene00004775	WBGene00007660		WBGene00001110	WBGene00001061	WBGene00003405	WBGene00000770	WBGene00000770	WBGene00005543	WBGene00007662	WBGene00013894		WBGene00001110	WBGene00001110	WBGene00005543	WBGene00007662	WBGene00003405	WBGene00001061	WBGene00001061	WBGene00015797	WBGene00003405	WBGene00003405		WBGene00000770	WBGene00005543		WBGene00005543	WBGene00007662
WBGene00000417	WBGene00001662	WBGene00000460	WBGene00001372	WBGene00001161	WBGene00001156	WBGene00004960	WBGene00007661		WBGene00001598	WBGene00001688	WBGene00003499	WBGene00000864	WBGene00000864	WBGene00006916	WBGene00008267	WBGene00015017		WBGene00001598	WBGene00001598	WBGene00006916	WBGene00008267	WBGene00003499	WBGene00001688	WBGene00001688	WBGene00022140	WBGene00003499	WBGene00003499		WBGene00000864	WBGene00006916		WBGene00006916	WBGene00008267
WBGene00000480	WBGene00001670	WBGene00000467	WBGene00001606	WBGene00001372	WBGene00001240	WBGene00005210	WBGene00007662		WBGene00001661	WBGene00001689	WBGene00003576	WBGene00001016	WBGene00001016	WBGene00007454	WBGene00008301	WBGene00003422		WBGene00001661	WBGene00001661	WBGene00007454	WBGene00008301	WBGene00003576	WBGene00001689	WBGene00001689	WBGene00022377	WBGene00003576	WBGene00003576		WBGene00001016	WBGene00007454		WBGene00007454	WBGene00008301
WBGene00000498	WBGene00001671	WBGene00000498	WBGene00001688	WBGene00001511	WBGene00001372	WBGene00005423	WBGene00008067		WBGene00002998	WBGene00002068	WBGene00004051	WBGene00001061	WBGene00001061	WBGene00007797	WBGene00008302	WBGene00006571		WBGene00002998	WBGene00002998	WBGene00007797	WBGene00008302	WBGene00004051	WBGene00002068	WBGene00002068	WBGene00008862	WBGene00004051	WBGene00004051		WBGene00001061	WBGene00007797		WBGene00007797	WBGene00008302
WBGene00000516	WBGene00001678	WBGene00000503	WBGene00001689	WBGene00001571	WBGene00001535	WBGene00005543	WBGene00008267		WBGene00005543	WBGene00002231	WBGene00004296	WBGene00001110	WBGene00001110	WBGene00007870	WBGene00009061	WBGene00011562		WBGene00005543	WBGene00005543	WBGene00007870	WBGene00009061	WBGene00004296	WBGene00002231	WBGene00002231	WBGene00011538	WBGene00004296	WBGene00004296		WBGene00001110	WBGene00007870		WBGene00007870	WBGene00009061
WBGene00000517	WBGene00001683	WBGene00000520	WBGene00001869	WBGene00001598	WBGene00001544	WBGene00005573	WBGene00008269		WBGene00006440	WBGene00002998	WBGene00006974	WBGene00001598	WBGene00001598	WBGene00008929	WBGene00012910	WBGene00012236		WBGene00006440	WBGene00006440	WBGene00008929	WBGene00012910	WBGene00006974	WBGene00002998	WBGene00002998	WBGene00013728	WBGene00006974	WBGene00006974		WBGene00001598	WBGene00008929		WBGene00008929	WBGene00012910
WBGene00000519	WBGene00001686	WBGene00000592	WBGene00002047	WBGene00001606	WBGene00001548	WBGene00005574	WBGene00008301		WBGene00006916	WBGene00003020	WBGene00007710	WBGene00001661	WBGene00001661	WBGene00009224	WBGene00015223	WBGene00021648		WBGene00006916	WBGene00006916	WBGene00009224	WBGene00015223	WBGene00007710	WBGene00003020	WBGene00003020	WBGene00021555	WBGene00007710	WBGene00007710		WBGene00001661	WBGene00009224		WBGene00009224	WBGene00015223
WBGene00000520	WBGene00001816	WBGene00000804	WBGene00002068	WBGene00001661	WBGene00001598	WBGene00005653	WBGene00008302		WBGene00007454	WBGene00003405	WBGene00008400	WBGene00001688	WBGene00001688	WBGene00009509	WBGene00015224	WBGene00003133		WBGene00007454	WBGene00007454	WBGene00009509	WBGene00015224	WBGene00008400	WBGene00003405	WBGene00003405	WBGene00022452	WBGene00008400	WBGene00008400		WBGene00001688	WBGene00009509		WBGene00009509	WBGene00015224
WBGene00000562	WBGene00001862	WBGene00000865	WBGene00002073	WBGene00001688	WBGene00001606	WBGene00006375	WBGene00008850		WBGene00007659	WBGene00003499	WBGene00009179	WBGene00001689	WBGene00001689	WBGene00010227	WBGene00015225	WBGene00008862		WBGene00007659	WBGene00007659	WBGene00010227	WBGene00015225	WBGene00009179	WBGene00003499	WBGene00003499	WBGene00021560	WBGene00009179	WBGene00009179		WBGene00001689	WBGene00010227		WBGene00010227	WBGene00015225
WBGene00000592	WBGene00001872	WBGene00000868	WBGene00002231	WBGene00001689	WBGene00001608	WBGene00006916	WBGene00009061		WBGene00007797	WBGene00003576	WBGene00009469	WBGene00002068	WBGene00002068	WBGene00010362	WBGene00015227	WBGene00017101		WBGene00007797	WBGene00007797	WBGene00010362	WBGene00015227	WBGene00009469	WBGene00003576	WBGene00003576		WBGene00009469	WBGene00009469		WBGene00002068	WBGene00010362		WBGene00010362	WBGene00015227
WBGene00000622	WBGene00001977	WBGene00000871	WBGene00002297	WBGene00001862	WBGene00001661	WBGene00007109	WBGene00009166		WBGene00007870	WBGene00004051	WBGene00010093	WBGene00002231	WBGene00002231	WBGene00012109	WBGene00015834	WBGene00021559		WBGene00007870	WBGene00007870	WBGene00012109	WBGene00015834	WBGene00010093	WBGene00004051	WBGene00004051		WBGene00010093	WBGene00010093		WBGene00002231	WBGene00012109		WBGene00012109	WBGene00015834
WBGene00000682	WBGene00002032	WBGene00000875	WBGene00002985	WBGene00001869	WBGene00001688	WBGene00007173	WBGene00009169		WBGene00008929	WBGene00004296	WBGene00010678	WBGene00002998	WBGene00002998	WBGene00012110	WBGene00016281	WBGene00013214		WBGene00008929	WBGene00008929	WBGene00012110	WBGene00016281	WBGene00010678	WBGene00004296	WBGene00004296		WBGene00010678	WBGene00010678		WBGene00002998	WBGene00012110		WBGene00012110	WBGene00016281
WBGene00000770	WBGene00002033	WBGene00000939	WBGene00003020	WBGene00002068	WBGene00001689	WBGene00007219	WBGene00009898		WBGene00009224	WBGene00006440	WBGene00010685	WBGene00003020	WBGene00003020	WBGene00012111	WBGene00017214	WBGene00019598		WBGene00009224	WBGene00009224	WBGene00012111	WBGene00017214	WBGene00010685	WBGene00006440	WBGene00006440		WBGene00010685	WBGene00010685		WBGene00003020	WBGene00012111		WBGene00012111	WBGene00017214
WBGene00000794	WBGene00002063	WBGene00001002	WBGene00003155	WBGene00002143	WBGene00002033	WBGene00007454	WBGene00009908		WBGene00009509	WBGene00006974	WBGene00011451	WBGene00003405	WBGene00003405	WBGene00012591	WBGene00018353			WBGene00009509	WBGene00009509	WBGene00012591	WBGene00018353	WBGene00011451	WBGene00006974	WBGene00006974		WBGene00011451	WBGene00011451		WBGene00003405	WBGene00012591		WBGene00012591	WBGene00018353
WBGene00000804	WBGene00002077	WBGene00001016	WBGene00003158	WBGene00002144	WBGene00002068	WBGene00007797	WBGene00010822		WBGene00010227	WBGene00007710	WBGene00012198	WBGene00003499	WBGene00003499	WBGene00013727	WBGene00020357			WBGene00010227	WBGene00010227	WBGene00013894	WBGene00020357	WBGene00012198	WBGene00007710	WBGene00007710		WBGene00012198	WBGene00012198		WBGene00003499	WBGene00013727		WBGene00014069	WBGene00020357
WBGene00000815	WBGene00002144	WBGene00001046	WBGene00003161	WBGene00002231	WBGene00002143	WBGene00007853	WBGene00012091		WBGene00010362	WBGene00008400	WBGene00012888	WBGene00003576	WBGene00003576	WBGene00013729	WBGene00021081			WBGene00010362	WBGene00010362	WBGene00014069	WBGene00021081	WBGene00012888	WBGene00008400	WBGene00008400		WBGene00012888	WBGene00012888		WBGene00003576	WBGene00013729		WBGene00015017	WBGene00021081
WBGene00000864	WBGene00002985	WBGene00001049	WBGene00003224	WBGene00002241	WBGene00002144	WBGene00007870	WBGene00012399		WBGene00012091	WBGene00009179	WBGene00013727	WBGene00004051	WBGene00004051	WBGene00013894	WBGene00022476			WBGene00012091	WBGene00012091	WBGene00015017	WBGene00022476	WBGene00013727	WBGene00009179	WBGene00009179		WBGene00013727	WBGene00015037		WBGene00004051	WBGene00013894		WBGene00016632	WBGene00022476
WBGene00000865	WBGene00002998	WBGene00001057	WBGene00003405	WBGene00002297	WBGene00002231	WBGene00008003	WBGene00012400		WBGene00012109	WBGene00009469	WBGene00013729	WBGene00004296	WBGene00004296	WBGene00014069	WBGene00022550			WBGene00012109	WBGene00012109	WBGene00016632	WBGene00022550	WBGene00013729	WBGene00009469	WBGene00009469		WBGene00013729	WBGene00015165		WBGene00004296	WBGene00014069		WBGene00016993	WBGene00022550
WBGene00000871	WBGene00003002	WBGene00001061	WBGene00003418	WBGene00002985	WBGene00002241	WBGene00008079	WBGene00012726		WBGene00012110	WBGene00010093	WBGene00015037	WBGene00005543	WBGene00005543	WBGene00015017	WBGene00044237			WBGene00012110	WBGene00012110	WBGene00016993	WBGene00044237	WBGene00015037	WBGene00010093	WBGene00010093		WBGene00015037	WBGene00017583		WBGene00005543	WBGene00016632		WBGene00017259	WBGene00044237
WBGene00000875	WBGene00003133	WBGene00001092	WBGene00003499	WBGene00002998	WBGene00002985	WBGene00008126	WBGene00012757		WBGene00012111	WBGene00010678	WBGene00015165	WBGene00006440	WBGene00006440	WBGene00016632	WBGene00044708			WBGene00012111	WBGene00012111	WBGene00017259	WBGene00044708	WBGene00015165	WBGene00010678	WBGene00010678		WBGene00015165	WBGene00018831		WBGene00006440	WBGene00016993		WBGene00018229	WBGene00044708
WBGene00000939	WBGene00003210	WBGene00001102	WBGene00003576	WBGene00003020	WBGene00002998	WBGene00008130	WBGene00012910		WBGene00012522	WBGene00010685	WBGene00017583	WBGene00006916	WBGene00006916	WBGene00016993	WBGene00045401			WBGene00012522	WBGene00012522	WBGene00018229	WBGene00045401	WBGene00017583	WBGene00010685	WBGene00010685		WBGene00017583	WBGene00018908		WBGene00006916	WBGene00017259		WBGene00019692	WBGene00045401
WBGene00001002	WBGene00003414	WBGene00001161	WBGene00003885	WBGene00003224	WBGene00003020	WBGene00008151	WBGene00012961		WBGene00012591	WBGene00011451	WBGene00018831	WBGene00006974	WBGene00006974	WBGene00017259	WBGene00195165			WBGene00012591	WBGene00012591	WBGene00019692	WBGene00195165	WBGene00018831	WBGene00011451	WBGene00011451		WBGene00018831	WBGene00020527		WBGene00006974	WBGene00018229		WBGene00020744	WBGene00195165
WBGene00001016	WBGene00003422	WBGene00001166	WBGene00004042	WBGene00003405	WBGene00003405	WBGene00008385	WBGene00013294		WBGene00013894	WBGene00012198	WBGene00018908	WBGene00007454	WBGene00007454	WBGene00018229	WBGene00022497			WBGene00013894	WBGene00014069	WBGene00020744	WBGene00008067	WBGene00018908	WBGene00012198	WBGene00012198		WBGene00018908	WBGene00001049		WBGene00007454	WBGene00019692		WBGene00020754	WBGene00008067
WBGene00001042	WBGene00003994	WBGene00001372	WBGene00004051	WBGene00003418	WBGene00003499	WBGene00008387	WBGene00014046		WBGene00014069	WBGene00012522	WBGene00020527	WBGene00007659	WBGene00007659	WBGene00019692	WBGene00023483			WBGene00014069	WBGene00015017	WBGene00020754	WBGene00009898	WBGene00020527	WBGene00012522	WBGene00012522		WBGene00020527	WBGene00005832		WBGene00007659	WBGene00020744		WBGene00020757	WBGene00009898
WBGene00001046	WBGene00004049	WBGene00001413	WBGene00004296	WBGene00003422	WBGene00003504	WBGene00008417	WBGene00015223		WBGene00015017	WBGene00012888	WBGene00000098	WBGene00007710	WBGene00007710	WBGene00020744	WBGene00010822			WBGene00015226	WBGene00015226	WBGene00020757	WBGene00012399	WBGene00000098	WBGene00012888	WBGene00012888		WBGene00000098	WBGene00007640		WBGene00007710	WBGene00020754		WBGene00021056	WBGene00012399
WBGene00001049	WBGene00004093	WBGene00001511	WBGene00004326	WBGene00003499	WBGene00003525	WBGene00008490	WBGene00015224		WBGene00015226	WBGene00013727	WBGene00001049	WBGene00007797	WBGene00007797	WBGene00020754	WBGene00018997			WBGene00015600	WBGene00015600	WBGene00021056	WBGene00012400	WBGene00001049	WBGene00013727	WBGene00015017		WBGene00001869	WBGene00012976		WBGene00007797	WBGene00020757		WBGene00022215	WBGene00012400
WBGene00001061	WBGene00004149	WBGene00001571	WBGene00004775	WBGene00003504	WBGene00003562	WBGene00008546	WBGene00015225		WBGene00015600	WBGene00013729	WBGene00001869	WBGene00007870	WBGene00007870	WBGene00020757				WBGene00016632	WBGene00016632	WBGene00022215	WBGene00013294	WBGene00001869	WBGene00013729	WBGene00015037		WBGene00002297	WBGene00013669		WBGene00007870	WBGene00021056		WBGene00022728	WBGene00013294
WBGene00001094	WBGene00004323	WBGene00001606	WBGene00005832	WBGene00003576	WBGene00003576	WBGene00008568	WBGene00015226		WBGene00016632	WBGene00013894	WBGene00002297	WBGene00008400	WBGene00008400	WBGene00021056				WBGene00016993	WBGene00016993	WBGene00022728	WBGene00020228	WBGene00002297	WBGene00013894	WBGene00015165		WBGene00003224	WBGene00018721		WBGene00008400	WBGene00022215		WBGene00044188	WBGene00020228
WBGene00001102	WBGene00004378	WBGene00001688	WBGene00006571	WBGene00003647	WBGene00003629	WBGene00008569	WBGene00015227		WBGene00016993	WBGene00015017	WBGene00003224	WBGene00008929	WBGene00008929	WBGene00022215				WBGene00017259	WBGene00017259	WBGene00044188	WBGene00021179	WBGene00003224	WBGene00015037	WBGene00017583		WBGene00003418	WBGene00020742		WBGene00008929	WBGene00022728		WBGene00206530	WBGene00021179
WBGene00001110	WBGene00004402	WBGene00001689	WBGene00006630	WBGene00003690	WBGene00003821	WBGene00008580	WBGene00015600		WBGene00017259	WBGene00015037	WBGene00003418	WBGene00009179	WBGene00009179	WBGene00022728				WBGene00018229	WBGene00018229	WBGene00206530	WBGene00022375	WBGene00003418	WBGene00015165	WBGene00018831		WBGene00004326			WBGene00009179	WBGene00044188		WBGene00008490	WBGene00022375
WBGene00001112	WBGene00004760	WBGene00001829	WBGene00006631	WBGene00003994	WBGene00003994	WBGene00008862	WBGene00015602		WBGene00018229	WBGene00015165	WBGene00004326	WBGene00009224	WBGene00009224	WBGene00044188				WBGene00018345	WBGene00018345	WBGene00001862	WBGene00023483	WBGene00004326	WBGene00017583	WBGene00018908		WBGene00007168			WBGene00009224	WBGene00206530		WBGene00008580	WBGene00022497
WBGene00001161	WBGene00004775	WBGene00001830	WBGene00006940	WBGene00004051	WBGene00004051	WBGene00008863	WBGene00015605		WBGene00018345	WBGene00017583	WBGene00005832	WBGene00009469	WBGene00009469	WBGene00206530				WBGene00019692	WBGene00019692	WBGene00008580	WBGene00138721	WBGene00006571	WBGene00018831	WBGene00020527		WBGene00008921			WBGene00009469	WBGene00001571		WBGene00011376	WBGene00138721
WBGene00001166	WBGene00004808	WBGene00001831	WBGene00006974	WBGene00004181	WBGene00004149	WBGene00008929	WBGene00015828		WBGene00019692	WBGene00018831	WBGene00006571	WBGene00009509	WBGene00009509	WBGene00001571				WBGene00020744	WBGene00020744	WBGene00011376	WBGene00007131	WBGene00007168	WBGene00018908	WBGene00000265		WBGene00011576			WBGene00009509	WBGene00001862		WBGene00012356
WBGene00001372	WBGene00004976	WBGene00001833	WBGene00007168	WBGene00004296	WBGene00004296	WBGene00009018	WBGene00015834		WBGene00020744	WBGene00018908	WBGene00007168	WBGene00010093	WBGene00010093	WBGene00001862				WBGene00020754	WBGene00020754	WBGene00015313	WBGene00008269	WBGene00007640	WBGene00020527	WBGene00001049		WBGene00016151			WBGene00010093	WBGene00008490		WBGene00015313
WBGene00001476	WBGene00005210	WBGene00001869	WBGene00007258	WBGene00004326	WBGene00004721	WBGene00009054	WBGene00015839		WBGene00020754	WBGene00020527	WBGene00007640	WBGene00010227	WBGene00010227	WBGene00008490				WBGene00020757	WBGene00020757	WBGene00019132	WBGene00008850	WBGene00008921	WBGene00000098	WBGene00002241		WBGene00018254			WBGene00010227	WBGene00020386		WBGene00015797
WBGene00001479	WBGene00005543	WBGene00001996	WBGene00007303	WBGene00004775	WBGene00004775	WBGene00009224	WBGene00016281		WBGene00020757	WBGene00000098	WBGene00008921	WBGene00010362	WBGene00010362	WBGene00008580				WBGene00021056	WBGene00021056	WBGene00019316	WBGene00009169	WBGene00011576	WBGene00000265	WBGene00003504		WBGene00018613			WBGene00010362	WBGene00022101		WBGene00019132
WBGene00001511	WBGene00005582	WBGene00001998	WBGene00007640	WBGene00004953	WBGene00004808	WBGene00009507	WBGene00016912		WBGene00021056	WBGene00000265	WBGene00011576	WBGene00010678	WBGene00010678	WBGene00011376				WBGene00022215	WBGene00022215	WBGene00022101	WBGene00012726	WBGene00012976	WBGene00001571	WBGene00007640		WBGene00018721			WBGene00010678	WBGene00022140		WBGene00019316
WBGene00001571	WBGene00005832	WBGene00002047	WBGene00007710	WBGene00005082	WBGene00005543	WBGene00009509	WBGene00017214		WBGene00022215	WBGene00001049	WBGene00012976	WBGene00010685	WBGene00010685	WBGene00012356				WBGene00022728	WBGene00022728	WBGene00008003	WBGene00015828	WBGene00013669	WBGene00001869	WBGene00011318		WBGene00021359			WBGene00010685	WBGene00022377		WBGene00020386
WBGene00001577	WBGene00006111	WBGene00002068	WBGene00007785	WBGene00005241	WBGene00005582	WBGene00009824	WBGene00018345		WBGene00022728	WBGene00001571	WBGene00013669	WBGene00011451	WBGene00011451	WBGene00015313				WBGene00044188	WBGene00044188	WBGene00008387	WBGene00020774	WBGene00016151	WBGene00002241	WBGene00011562		WBGene00019198			WBGene00011451	WBGene00014130		WBGene00011538
WBGene00001598	WBGene00006374	WBGene00002073	WBGene00008107	WBGene00005543	WBGene00005832	WBGene00010036	WBGene00018353		WBGene00044188	WBGene00001869	WBGene00016151	WBGene00012091	WBGene00012091	WBGene00015797				WBGene00044709	WBGene00044709	WBGene00008862	WBGene00045393	WBGene00018254	WBGene00002297	WBGene00012236					WBGene00012091	WBGene00019133		WBGene00001544
WBGene00001599	WBGene00006375	WBGene00002124	WBGene00008210	WBGene00005661	WBGene00006111	WBGene00010066	WBGene00018997		WBGene00044709	WBGene00002241	WBGene00018254	WBGene00012109	WBGene00012109	WBGene00019132				WBGene00086568	WBGene00086568	WBGene00010477		WBGene00018613	WBGene00003224	WBGene00012356					WBGene00012109	WBGene00021720		WBGene00008151
WBGene00001606	WBGene00006440	WBGene00002228	WBGene00008254	WBGene00006375	WBGene00006279	WBGene00010212	WBGene00020228		WBGene00086568	WBGene00002297	WBGene00018613	WBGene00012110	WBGene00012110	WBGene00019316				WBGene00206530	WBGene00206530	WBGene00012552		WBGene00020742	WBGene00003418	WBGene00012976					WBGene00012110	WBGene00021898		WBGene00013983
WBGene00001607	WBGene00006446	WBGene00002229	WBGene00008400	WBGene00006440	WBGene00006375	WBGene00010227	WBGene00020326		WBGene00206530	WBGene00003224	WBGene00018721	WBGene00012111	WBGene00012111	WBGene00020386				WBGene00001862	WBGene00002144	WBGene00019133		WBGene00021359	WBGene00003422	WBGene00013669					WBGene00012111	WBGene00219411		WBGene00021899
WBGene00001609	WBGene00006483	WBGene00002231	WBGene00008710	WBGene00006916	WBGene00006440	WBGene00010362	WBGene00020357		WBGene00001862	WBGene00003418	WBGene00020742	WBGene00012198	WBGene00012198	WBGene00022101				WBGene00002144	WBGene00003994	WBGene00021015		WBGene00000413	WBGene00003504	WBGene00013857					WBGene00012198
WBGene00001661	WBGene00006571	WBGene00002241	WBGene00008794	WBGene00006974	WBGene00006497	WBGene00010477	WBGene00020774		WBGene00002144	WBGene00003422	WBGene00021359	WBGene00012522	WBGene00012522	WBGene00022140				WBGene00003422	WBGene00005832	WBGene00021034		WBGene00000875	WBGene00004326	WBGene00014034					WBGene00012522
WBGene00001683	WBGene00006742	WBGene00002276	WBGene00008795	WBGene00007168	WBGene00006611	WBGene00010713	WBGene00021081		WBGene00003422	WBGene00003504	WBGene00000413	WBGene00012591	WBGene00012591	WBGene00022377				WBGene00003994	WBGene00007132	WBGene00021832		WBGene00001102	WBGene00007168	WBGene00015310					WBGene00012591
WBGene00001686	WBGene00006811	WBGene00002297	WBGene00008797	WBGene00007303	WBGene00006916	WBGene00010719	WBGene00021179		WBGene00003994	WBGene00004326	WBGene00000875	WBGene00012888	WBGene00012888	WBGene00008003				WBGene00007601	WBGene00007134	WBGene00044256		WBGene00002047	WBGene00008921	WBGene00015797					WBGene00012888
WBGene00001688	WBGene00006814	WBGene00002985	WBGene00008921	WBGene00007419	WBGene00006974	WBGene00011063	WBGene00022096		WBGene00005832	WBGene00006571	WBGene00001102	WBGene00013727	WBGene00014069	WBGene00008387				WBGene00011539	WBGene00007601	WBGene00005210		WBGene00002073	WBGene00011318	WBGene00016421					WBGene00014069
WBGene00001689	WBGene00006831	WBGene00002994	WBGene00009179	WBGene00007454	WBGene00007087	WBGene00011105	WBGene00022375		WBGene00006571	WBGene00007168	WBGene00002047	WBGene00013729	WBGene00015017	WBGene00010477				WBGene00011591	WBGene00007656	WBGene00012220		WBGene00003155	WBGene00011576	WBGene00017696					WBGene00015037
WBGene00001815	WBGene00006916	WBGene00002998	WBGene00009368	WBGene00007548	WBGene00007092	WBGene00011376	WBGene00022476		WBGene00007132	WBGene00007640	WBGene00002073	WBGene00013894	WBGene00015037	WBGene00012552				WBGene00012112	WBGene00007657	WBGene00012604		WBGene00003158	WBGene00013857	WBGene00019899					WBGene00015165
WBGene00001830	WBGene00007050	WBGene00003020	WBGene00009385	WBGene00007601	WBGene00007132	WBGene00011538	WBGene00022497		WBGene00007134	WBGene00008921	WBGene00003155	WBGene00014069	WBGene00015165	WBGene00013728				WBGene00019159	WBGene00007658	WBGene00020285		WBGene00003161	WBGene00014034	WBGene00020742					WBGene00015226
WBGene00001831	WBGene00007131	WBGene00003036	WBGene00009469	WBGene00007659	WBGene00007134	WBGene00011804	WBGene00022547		WBGene00007601	WBGene00011318	WBGene00003158	WBGene00015037	WBGene00015226	WBGene00014130				WBGene00021040	WBGene00007660	WBGene00021866		WBGene00004042	WBGene00015310	WBGene00021541					WBGene00015600
WBGene00001832	WBGene00007132	WBGene00003037	WBGene00009814	WBGene00007710	WBGene00007156	WBGene00011959	WBGene00022550		WBGene00007656	WBGene00011562	WBGene00003161	WBGene00015165	WBGene00015600	WBGene00021015				WBGene00021916	WBGene00007661	WBGene00194643		WBGene00006940	WBGene00016151	WBGene00021648					WBGene00016632
WBGene00001833	WBGene00007134	WBGene00003045	WBGene00010093	WBGene00007764	WBGene00007303	WBGene00012014	WBGene00023483		WBGene00007657	WBGene00011576	WBGene00004042	WBGene00015226	WBGene00016632	WBGene00021034				WBGene00022101	WBGene00007662			WBGene00007258	WBGene00016421	WBGene00000939					WBGene00016993
WBGene00001862	WBGene00007297	WBGene00003133	WBGene00010678	WBGene00007797	WBGene00007314	WBGene00012068	WBGene00044212		WBGene00007658	WBGene00012236	WBGene00006940	WBGene00015600	WBGene00016993	WBGene00021555				WBGene00022737	WBGene00008267			WBGene00008107	WBGene00017696	WBGene00004721					WBGene00017259
WBGene00001869	WBGene00007303	WBGene00003154	WBGene00010685	WBGene00007870	WBGene00007454	WBGene00012109	WBGene00044237		WBGene00007660	WBGene00012356	WBGene00007258	WBGene00016632	WBGene00017259	WBGene00021720				WBGene00044014	WBGene00008301			WBGene00008710	WBGene00018254	WBGene00011538					WBGene00017583
WBGene00001983	WBGene00007334	WBGene00003155	WBGene00011451	WBGene00007950	WBGene00007601	WBGene00012110	WBGene00044708		WBGene00007661	WBGene00012976	WBGene00008107	WBGene00016993	WBGene00017583	WBGene00021832				WBGene00194852	WBGene00008302			WBGene00009368	WBGene00018613	WBGene00021559					WBGene00018229
WBGene00001993	WBGene00007454	WBGene00003157	WBGene00011576	WBGene00008400	WBGene00007624	WBGene00012111	WBGene00044709		WBGene00007662	WBGene00013669	WBGene00008710	WBGene00017259	WBGene00018229	WBGene00021898				WBGene00011066	WBGene00008580			WBGene00009385	WBGene00019899	WBGene00022694					WBGene00018345
WBGene00001998	WBGene00007601	WBGene00003158	WBGene00012198	WBGene00008490	WBGene00007632	WBGene00012146	WBGene00044787		WBGene00008267	WBGene00013857	WBGene00009368	WBGene00017583	WBGene00018345	WBGene00022452				WBGene00017620	WBGene00009061			WBGene00012936	WBGene00021359	WBGene00000467					WBGene00018831
WBGene00002036	WBGene00007615	WBGene00003159	WBGene00012888	WBGene00008641	WBGene00007640	WBGene00012220	WBGene00045393		WBGene00008301	WBGene00014034	WBGene00009385	WBGene00018229	WBGene00018831	WBGene00044256				WBGene00018510	WBGene00011376			WBGene00013862	WBGene00021541	WBGene00007092					WBGene00018908
WBGene00002038	WBGene00007624	WBGene00003161	WBGene00012936	WBGene00008921	WBGene00007655	WBGene00012315	WBGene00045401		WBGene00008302	WBGene00015310	WBGene00012936	WBGene00018345	WBGene00018908	WBGene00219411				WBGene00019133	WBGene00011539			WBGene00017132	WBGene00022140	WBGene00022852					WBGene00019692
WBGene00002047	WBGene00007632	WBGene00003222	WBGene00012976	WBGene00008929	WBGene00007656	WBGene00012356	WBGene00045416		WBGene00008580	WBGene00015797	WBGene00013862	WBGene00018831	WBGene00019692	WBGene00001607					WBGene00011562			WBGene00021470	WBGene00022377						WBGene00020527
WBGene00002068	WBGene00007655	WBGene00003224	WBGene00013669	WBGene00009179	WBGene00007657	WBGene00012552	WBGene00050899		WBGene00009061	WBGene00016151	WBGene00017132	WBGene00018908	WBGene00020527	WBGene00008385					WBGene00011591			WBGene00195093	WBGene00000257						WBGene00020744
WBGene00002073	WBGene00007656	WBGene00003405	WBGene00013727	WBGene00009224	WBGene00007658	WBGene00012591	WBGene00086568		WBGene00011376	WBGene00016421	WBGene00019198	WBGene00019692	WBGene00020744	WBGene00008546					WBGene00012112			WBGene00008210	WBGene00000264						WBGene00020754
WBGene00002143	WBGene00007657	WBGene00003418	WBGene00013729	WBGene00009271	WBGene00007659	WBGene00012604	WBGene00138721		WBGene00011539	WBGene00017696	WBGene00021470	WBGene00020527	WBGene00020754	WBGene00012935					WBGene00012236				WBGene00000592						WBGene00020757
WBGene00002144	WBGene00007658	WBGene00003422	WBGene00013862	WBGene00009287	WBGene00007660	WBGene00012731	WBGene00195165		WBGene00011562	WBGene00018254	WBGene00195093	WBGene00020744	WBGene00020757	WBGene00013247					WBGene00012910				WBGene00000871						WBGene00021056
WBGene00002201	WBGene00007659	WBGene00003499	WBGene00015037	WBGene00009469	WBGene00007661	WBGene00012933			WBGene00011591	WBGene00018613		WBGene00020754	WBGene00021056	WBGene00013659					WBGene00015223				WBGene00001046						WBGene00022215
WBGene00002229	WBGene00007660	WBGene00003504	WBGene00015165	WBGene00009486	WBGene00007662	WBGene00012935			WBGene00012112	WBGene00019899		WBGene00020757	WBGene00022215	WBGene00021045					WBGene00015224				WBGene00001161						WBGene00022728
WBGene00002231	WBGene00007661	WBGene00003576	WBGene00016151	WBGene00009507	WBGene00007710	WBGene00012967			WBGene00012236	WBGene00020742		WBGene00021056	WBGene00022728	WBGene00077585					WBGene00015225				WBGene00001511						WBGene00044188
WBGene00002241	WBGene00007662	WBGene00003955	WBGene00017132	WBGene00009509	WBGene00007764	WBGene00013098			WBGene00012910	WBGene00021359		WBGene00022215	WBGene00044188						WBGene00015227				WBGene00004181						WBGene00044709
WBGene00002276	WBGene00007752	WBGene00003979	WBGene00017269	WBGene00009780	WBGene00007797	WBGene00013107			WBGene00015223	WBGene00021541		WBGene00022728	WBGene00044709						WBGene00015313				WBGene00004953						WBGene00086568
WBGene00002297	WBGene00007797	WBGene00004028	WBGene00017583	WBGene00010093	WBGene00007870	WBGene00013125			WBGene00015224	WBGene00021648		WBGene00044188	WBGene00086568						WBGene00015834				WBGene00005082						WBGene00206530
WBGene00002985	WBGene00007813	WBGene00004042	WBGene00017973	WBGene00010227	WBGene00007950	WBGene00013126			WBGene00015225	WBGene00022140		WBGene00044709	WBGene00206530						WBGene00016281				WBGene00005241						WBGene00000265
WBGene00002998	WBGene00007867	WBGene00004051	WBGene00018254	WBGene00010362	WBGene00008023	WBGene00013198			WBGene00015227	WBGene00022377		WBGene00086568	WBGene00000265						WBGene00017214				WBGene00005661						WBGene00002144
WBGene00003020	WBGene00007870	WBGene00004180	WBGene00018613	WBGene00010437	WBGene00008067	WBGene00013246			WBGene00015313	WBGene00000257		WBGene00206530	WBGene00001049						WBGene00018353				WBGene00007419						WBGene00002241
WBGene00003021	WBGene00007920	WBGene00004181	WBGene00018721	WBGene00010459	WBGene00008151	WBGene00013247			WBGene00015834	WBGene00000264		WBGene00000098	WBGene00002144						WBGene00019132				WBGene00007548						WBGene00003504
WBGene00003037	WBGene00007966	WBGene00004204	WBGene00018831	WBGene00010488	WBGene00008267	WBGene00013306			WBGene00016281	WBGene00000413		WBGene00000265	WBGene00002241						WBGene00019159				WBGene00008641						WBGene00003994
WBGene00003133	WBGene00008003	WBGene00004296	WBGene00018908	WBGene00010678	WBGene00008301	WBGene00013425			WBGene00017214	WBGene00000592		WBGene00001571	WBGene00003504						WBGene00019316				WBGene00009287						WBGene00007601
WBGene00003154	WBGene00008067	WBGene00004297	WBGene00019198	WBGene00010685	WBGene00008302	WBGene00013610			WBGene00018353	WBGene00000871		WBGene00001862	WBGene00003994						WBGene00020357				WBGene00010437						WBGene00008490
WBGene00003155	WBGene00008068	WBGene00004326	WBGene00020527	WBGene00010791	WBGene00008400	WBGene00013611			WBGene00019132	WBGene00000875		WBGene00001869	WBGene00005832						WBGene00021040				WBGene00012345						WBGene00011318
WBGene00003156	WBGene00008099	WBGene00004337	WBGene00020742	WBGene00011066	WBGene00008490	WBGene00013659			WBGene00019159	WBGene00000939		WBGene00002144	WBGene00007132						WBGene00021081				WBGene00015291						WBGene00011539
WBGene00003157	WBGene00008203	WBGene00004339	WBGene00021359	WBGene00011318	WBGene00008507	WBGene00013727			WBGene00019316	WBGene00001046		WBGene00002241	WBGene00007134						WBGene00021648				WBGene00017264						WBGene00011591
WBGene00003158	WBGene00008267	WBGene00004340	WBGene00021470	WBGene00011340	WBGene00008580	WBGene00013728			WBGene00020357	WBGene00001102		WBGene00002297	WBGene00007601						WBGene00021916				WBGene00017643						WBGene00012112
WBGene00003159	WBGene00008269	WBGene00004380	WBGene00022522	WBGene00011451	WBGene00008858	WBGene00013729			WBGene00021040	WBGene00001161		WBGene00003224	WBGene00007640						WBGene00022476				WBGene00018900						WBGene00013857
WBGene00003161	WBGene00008301	WBGene00004721	WBGene00022696	WBGene00011539	WBGene00008929	WBGene00013756			WBGene00021081	WBGene00001511		WBGene00003418	WBGene00007656						WBGene00022550				WBGene00019833						WBGene00014034
WBGene00003185	WBGene00008302	WBGene00004737	WBGene00195093	WBGene00011576	WBGene00009061	WBGene00013758			WBGene00021648	WBGene00002047		WBGene00003422	WBGene00007657						WBGene00022737				WBGene00044001						WBGene00015310
WBGene00003210	WBGene00008387	WBGene00004775	WBGene00235114	WBGene00011591	WBGene00009077	WBGene00013894			WBGene00021916	WBGene00002073		WBGene00003504	WBGene00007658						WBGene00044014				WBGene00013755						WBGene00016421
WBGene00003222	WBGene00008507	WBGene00004806	WBGene00269432	WBGene00011699	WBGene00009179	WBGene00013983			WBGene00022101	WBGene00003133		WBGene00003994	WBGene00007660						WBGene00044237										WBGene00017696
WBGene00003224	WBGene00008580	WBGene00004821		WBGene00011921	WBGene00009182	WBGene00014069			WBGene00022476	WBGene00003155		WBGene00004326	WBGene00007661						WBGene00044708										WBGene00018721
WBGene00003367	WBGene00008850	WBGene00004874		WBGene00011959	WBGene00009224	WBGene00014130			WBGene00022550	WBGene00003158		WBGene00007168	WBGene00007662						WBGene00045401										WBGene00019159
WBGene00003397	WBGene00008858	WBGene00004895		WBGene00012091	WBGene00009469	WBGene00015017			WBGene00022737	WBGene00003161		WBGene00007601	WBGene00008267						WBGene00194852										WBGene00019899
WBGene00003405	WBGene00008862	WBGene00004953		WBGene00012109	WBGene00009507	WBGene00015095			WBGene00044014	WBGene00004042		WBGene00008490	WBGene00008301						WBGene00195165										WBGene00020386
WBGene00003418	WBGene00008929	WBGene00004955		WBGene00012110	WBGene00009509	WBGene00015098			WBGene00044237	WBGene00004181		WBGene00008921	WBGene00008302						WBGene00001112										WBGene00021040
WBGene00003422	WBGene00009061	WBGene00004984		WBGene00012111	WBGene00009738	WBGene00015200			WBGene00044708	WBGene00004721		WBGene00011318	WBGene00008490						WBGene00004149										WBGene00021541
WBGene00003499	WBGene00009077	WBGene00005011		WBGene00012112	WBGene00009898	WBGene00015313			WBGene00045401	WBGene00004953		WBGene00011539	WBGene00008580						WBGene00004808										WBGene00021916
WBGene00003504	WBGene00009113	WBGene00005082		WBGene00012198	WBGene00009993	WBGene00015386			WBGene00194852	WBGene00005082		WBGene00011576	WBGene00009061						WBGene00005582										WBGene00022737
WBGene00003576	WBGene00009168	WBGene00005241		WBGene00012345	WBGene00010093	WBGene00015797			WBGene00195165	WBGene00005241		WBGene00011591	WBGene00011318						WBGene00007624										WBGene00044014
WBGene00003602	WBGene00009169	WBGene00005661		WBGene00012522	WBGene00010206	WBGene00015988			WBGene00001112	WBGene00005661		WBGene00012112	WBGene00011376						WBGene00007632										WBGene00194852
WBGene00003635	WBGene00009182	WBGene00006375		WBGene00012591	WBGene00010227	WBGene00016074			WBGene00003133	WBGene00006940		WBGene00013857	WBGene00011539						WBGene00007655										WBGene00002143
WBGene00003648	WBGene00009222	WBGene00006379		WBGene00012603	WBGene00010231	WBGene00016336			WBGene00004149	WBGene00007258		WBGene00014034	WBGene00011562						WBGene00008067										WBGene00007764
WBGene00003674	WBGene00009224	WBGene00006440		WBGene00012888	WBGene00010291	WBGene00016337			WBGene00004808	WBGene00007419		WBGene00015310	WBGene00011591						WBGene00009077										WBGene00007950
WBGene00003692	WBGene00009225	WBGene00006481		WBGene00013208	WBGene00010362	WBGene00016381			WBGene00005582	WBGene00007548		WBGene00016151	WBGene00012112						WBGene00009182										WBGene00015495
WBGene00003702	WBGene00009507	WBGene00006568		WBGene00013727	WBGene00010363	WBGene00016512			WBGene00007624	WBGene00008107		WBGene00016421	WBGene00012236						WBGene00009898
WBGene00003733	WBGene00009509	WBGene00006571		WBGene00013729	WBGene00010678	WBGene00016551			WBGene00007632	WBGene00008641		WBGene00017696	WBGene00012356						WBGene00010363
WBGene00003789	WBGene00009557	WBGene00006793		WBGene00013755	WBGene00010685	WBGene00016632			WBGene00007655	WBGene00008710		WBGene00018254	WBGene00012910						WBGene00012399
WBGene00003829	WBGene00009602	WBGene00006795		WBGene00013857	WBGene00011032	WBGene00016993			WBGene00008003	WBGene00009287		WBGene00018613	WBGene00012976						WBGene00012400
WBGene00003917	WBGene00009898	WBGene00006804		WBGene00013894	WBGene00011161	WBGene00017180			WBGene00008387	WBGene00009368		WBGene00018721	WBGene00013669						WBGene00013222
WBGene00003979	WBGene00010195	WBGene00006817		WBGene00013905	WBGene00011318	WBGene00017259			WBGene00009077	WBGene00009385		WBGene00019159	WBGene00013857						WBGene00013248
WBGene00003992	WBGene00010206	WBGene00006940		WBGene00013906	WBGene00011376	WBGene00017288			WBGene00009182	WBGene00010437		WBGene00019899	WBGene00014034						WBGene00013294
WBGene00003994	WBGene00010227	WBGene00006974		WBGene00014001	WBGene00011451	WBGene00017674			WBGene00010363	WBGene00012345		WBGene00020386	WBGene00015223						WBGene00013431
WBGene00003999	WBGene00010362	WBGene00007092		WBGene00014034	WBGene00011538	WBGene00017952			WBGene00010477	WBGene00012936		WBGene00021040	WBGene00015224						WBGene00015102
WBGene00004000	WBGene00010363	WBGene00007168		WBGene00014069	WBGene00011539	WBGene00018023			WBGene00011066	WBGene00013728		WBGene00021359	WBGene00015225						WBGene00015414
WBGene00004001	WBGene00010477	WBGene00007258		WBGene00014130	WBGene00011562	WBGene00018065			WBGene00012552	WBGene00013862		WBGene00021541	WBGene00015227						WBGene00016586
WBGene00004034	WBGene00010787	WBGene00007303		WBGene00015037	WBGene00011591	WBGene00018229			WBGene00013222	WBGene00015291		WBGene00021916	WBGene00015310						WBGene00016984
WBGene00004042	WBGene00010821	WBGene00007419		WBGene00015165	WBGene00011839	WBGene00018659			WBGene00013248	WBGene00017101		WBGene00022101	WBGene00015313						WBGene00020091
WBGene00004049	WBGene00010844	WBGene00007500		WBGene00015226	WBGene00011959	WBGene00018661			WBGene00013431	WBGene00017132		WBGene00022140	WBGene00015797						WBGene00020228
WBGene00004051	WBGene00011066	WBGene00007548		WBGene00015279	WBGene00012091	WBGene00018668			WBGene00015102	WBGene00017264		WBGene00022377	WBGene00015834						WBGene00021179
WBGene00004052	WBGene00011234	WBGene00007640		WBGene00015291	WBGene00012109	WBGene00018767			WBGene00015414	WBGene00017643		WBGene00022737	WBGene00016281						WBGene00021362
WBGene00004087	WBGene00011376	WBGene00007697		WBGene00015310	WBGene00012110	WBGene00018770			WBGene00016586	WBGene00018900		WBGene00044014	WBGene00016421						WBGene00021559
WBGene00004093	WBGene00011436	WBGene00007710		WBGene00015495	WBGene00012111	WBGene00019013			WBGene00016984	WBGene00019833		WBGene00194852	WBGene00017214						WBGene00021649
WBGene00004096	WBGene00011539	WBGene00007921		WBGene00015600	WBGene00012112	WBGene00019132			WBGene00017101	WBGene00021470		WBGene00000257	WBGene00017696						WBGene00022375
WBGene00004149	WBGene00011562	WBGene00008000		WBGene00015889	WBGene00012198	WBGene00019133			WBGene00017620	WBGene00021555		WBGene00000264	WBGene00018353						WBGene00044013
WBGene00004180	WBGene00011591	WBGene00008035		WBGene00016074	WBGene00012236	WBGene00019140			WBGene00018510	WBGene00022452		WBGene00000592	WBGene00018721						WBGene00044218
WBGene00004181	WBGene00011720	WBGene00008107		WBGene00016151	WBGene00012356	WBGene00019316			WBGene00020091	WBGene00022694		WBGene00000871	WBGene00019132						WBGene00044401
WBGene00004183	WBGene00011959	WBGene00008118		WBGene00016204	WBGene00012399	WBGene00019429			WBGene00021015	WBGene00044001		WBGene00001046	WBGene00019159						WBGene00044711
WBGene00004189	WBGene00012059	WBGene00008210		WBGene00016274	WBGene00012400	WBGene00019484			WBGene00021034	WBGene00195093		WBGene00001161	WBGene00019316						WBGene00050906
WBGene00004191	WBGene00012091	WBGene00008218		WBGene00016381	WBGene00012522	WBGene00019692			WBGene00021362	WBGene00000227		WBGene00001511	WBGene00019899						WBGene00086560
WBGene00004204	WBGene00012109	WBGene00008339		WBGene00016421	WBGene00012591	WBGene00019769			WBGene00021649	WBGene00000275		WBGene00002143	WBGene00020357						WBGene00138721
WBGene00004296	WBGene00012110	WBGene00008380		WBGene00016632	WBGene00012888	WBGene00019972			WBGene00021832	WBGene00000411		WBGene00004181	WBGene00020386						WBGene00194645
WBGene00004297	WBGene00012111	WBGene00008386		WBGene00016912	WBGene00012910	WBGene00019997			WBGene00023483	WBGene00000417		WBGene00004953	WBGene00020742						WBGene00194646
WBGene00004326	WBGene00012112	WBGene00008400		WBGene00016993	WBGene00012976	WBGene00020116			WBGene00044013	WBGene00000498		WBGene00005082	WBGene00021040						WBGene00194902
WBGene00004340	WBGene00012121	WBGene00008641		WBGene00017259	WBGene00012981	WBGene00020117			WBGene00044218	WBGene00000804		WBGene00005241	WBGene00021081						WBGene00219493
WBGene00004374	WBGene00012220	WBGene00008710		WBGene00017264	WBGene00013129	WBGene00020118			WBGene00044256	WBGene00000865		WBGene00005661	WBGene00021541						WBGene00002033
WBGene00004380	WBGene00012236	WBGene00008722		WBGene00017583	WBGene00013158	WBGene00020285			WBGene00044401	WBGene00001002		WBGene00007419	WBGene00021648						WBGene00006111
WBGene00004405	WBGene00012381	WBGene00008728		WBGene00017620	WBGene00013222	WBGene00020353			WBGene00044711	WBGene00001166		WBGene00007548	WBGene00021916						WBGene00008507
WBGene00004411	WBGene00012399	WBGene00008862		WBGene00017643	WBGene00013248	WBGene00020386			WBGene00050906	WBGene00001830		WBGene00008641	WBGene00022476						WBGene00008858
WBGene00004721	WBGene00012400	WBGene00008921		WBGene00017667	WBGene00013294	WBGene00020744			WBGene00086560	WBGene00001831		WBGene00009287	WBGene00022550						WBGene00010206
WBGene00004737	WBGene00012522	WBGene00009179		WBGene00017696	WBGene00013431	WBGene00020754			WBGene00194645	WBGene00001833		WBGene00010437	WBGene00022737						WBGene00015537
WBGene00004775	WBGene00012551	WBGene00009287		WBGene00018229	WBGene00013455	WBGene00020757			WBGene00194646	WBGene00001998		WBGene00011066	WBGene00044014						WBGene00015829
WBGene00004808	WBGene00012552	WBGene00009368		WBGene00018254	WBGene00013669	WBGene00021015			WBGene00194902	WBGene00002229		WBGene00012345	WBGene00044237						WBGene00016624
WBGene00004874	WBGene00012565	WBGene00009385		WBGene00018345	WBGene00013857	WBGene00021034			WBGene00219493	WBGene00002276		WBGene00014130	WBGene00044708						WBGene00018935
WBGene00004952	WBGene00012589	WBGene00009437		WBGene00018510	WBGene00013983	WBGene00021045			WBGene00000622	WBGene00003037		WBGene00015291	WBGene00045401						WBGene00021715
WBGene00004953	WBGene00012591	WBGene00009469		WBGene00018613	WBGene00014034	WBGene00021055			WBGene00001599	WBGene00003154		WBGene00017264	WBGene00194852						WBGene00022548
WBGene00004984	WBGene00012604	WBGene00009507		WBGene00018721	WBGene00014069	WBGene00021056			WBGene00001683	WBGene00003157		WBGene00017620	WBGene00195165						WBGene00022713
WBGene00005008	WBGene00012715	WBGene00009731		WBGene00018831	WBGene00014165	WBGene00021109			WBGene00001686	WBGene00003159		WBGene00017643	WBGene00000939						WBGene00044427
WBGene00005011	WBGene00012726	WBGene00009834		WBGene00018900	WBGene00015017	WBGene00021117			WBGene00003210	WBGene00003222		WBGene00018510	WBGene00001112						WBGene00044707
WBGene00005022	WBGene00012795	WBGene00009963		WBGene00018908	WBGene00015037	WBGene00021287			WBGene00004049	WBGene00003979		WBGene00018900	WBGene00002143						WBGene00235133
WBGene00005082	WBGene00012822	WBGene00010056		WBGene00019133	WBGene00015076	WBGene00021358			WBGene00004093	WBGene00004180		WBGene00019198	WBGene00004149						WBGene00235271
WBGene00005241	WBGene00012835	WBGene00010061		WBGene00019159	WBGene00015102	WBGene00021555			WBGene00006446	WBGene00004204		WBGene00019833	WBGene00004721
WBGene00005517	WBGene00012910	WBGene00010093		WBGene00019164	WBGene00015152	WBGene00021560			WBGene00007050	WBGene00004297		WBGene00021720	WBGene00004808
WBGene00005543	WBGene00013019	WBGene00010185		WBGene00019198	WBGene00015165	WBGene00021662			WBGene00007334	WBGene00004340		WBGene00021898	WBGene00005582
WBGene00005582	WBGene00013036	WBGene00010437		WBGene00019388	WBGene00015223	WBGene00021671			WBGene00010787	WBGene00004380		WBGene00044001	WBGene00007624
WBGene00005661	WBGene00013214	WBGene00010439		WBGene00019497	WBGene00015224	WBGene00021720			WBGene00012551	WBGene00004737		WBGene00219411	WBGene00007632
WBGene00005832	WBGene00013217	WBGene00010481		WBGene00019571	WBGene00015225	WBGene00021832			WBGene00012715	WBGene00004874		WBGene00011921	WBGene00007655
WBGene00006372	WBGene00013222	WBGene00010542		WBGene00019692	WBGene00015226	WBGene00021863			WBGene00012835	WBGene00004984		WBGene00013208	WBGene00009077
WBGene00006375	WBGene00013248	WBGene00010678		WBGene00019830	WBGene00015227	WBGene00021866			WBGene00013249	WBGene00005011		WBGene00015279	WBGene00009182
WBGene00006379	WBGene00013249	WBGene00010685		WBGene00019833	WBGene00015310	WBGene00021898			WBGene00013250	WBGene00006379		WBGene00015889	WBGene00010363
WBGene00006440	WBGene00013250	WBGene00010785		WBGene00019899	WBGene00015313	WBGene00021899			WBGene00013270	WBGene00006481		WBGene00017667	WBGene00013222
WBGene00006446	WBGene00013270	WBGene00011049		WBGene00020219	WBGene00015409	WBGene00022067			WBGene00013349	WBGene00006793		WBGene00020219	WBGene00013248
WBGene00006481	WBGene00013294	WBGene00011064		WBGene00020386	WBGene00015414	WBGene00022101			WBGene00015385	WBGene00006804		WBGene00020961	WBGene00013431
WBGene00006539	WBGene00013348	WBGene00011275		WBGene00020422	WBGene00015495	WBGene00022140			WBGene00018921	WBGene00006817		WBGene00022653	WBGene00015102
WBGene00006571	WBGene00013349	WBGene00011318		WBGene00020527	WBGene00015537	WBGene00022215			WBGene00019811	WBGene00007500		WBGene00194896	WBGene00015414
WBGene00006623	WBGene00013431	WBGene00011451		WBGene00020744	WBGene00015600	WBGene00022377			WBGene00020761	WBGene00008035		WBGene00206511	WBGene00016586
WBGene00006628	WBGene00013440	WBGene00011509		WBGene00020754	WBGene00015797	WBGene00022452			WBGene00021192	WBGene00008118			WBGene00016984
WBGene00006793	WBGene00013559	WBGene00011532		WBGene00020757	WBGene00015829	WBGene00022454			WBGene00021676	WBGene00008386			WBGene00020091
WBGene00006804	WBGene00013634	WBGene00011538		WBGene00020961	WBGene00015834	WBGene00022475			WBGene00022035	WBGene00008722			WBGene00021362
WBGene00006817	WBGene00013723	WBGene00011562		WBGene00021040	WBGene00016074	WBGene00022728			WBGene00022313	WBGene00009437			WBGene00021649
WBGene00006916	WBGene00013881	WBGene00011576		WBGene00021056	WBGene00016281	WBGene00043998			WBGene00023484	WBGene00009731			WBGene00022497
WBGene00006940	WBGene00013894	WBGene00011706		WBGene00021135	WBGene00016381	WBGene00044188			WBGene00045415	WBGene00010056			WBGene00022694
WBGene00006963	WBGene00014069	WBGene00011746		WBGene00021359	WBGene00016421	WBGene00044256			WBGene00194735	WBGene00010061			WBGene00044013
WBGene00006971	WBGene00014151	WBGene00011886		WBGene00021541	WBGene00016586	WBGene00044502			WBGene00206497	WBGene00010785			WBGene00044218
WBGene00006974	WBGene00015014	WBGene00011951		WBGene00021720	WBGene00016624	WBGene00045468				WBGene00011532			WBGene00044401
WBGene00007010	WBGene00015015	WBGene00011959		WBGene00021898	WBGene00016632	WBGene00045511				WBGene00012650			WBGene00044711
WBGene00007048	WBGene00015017	WBGene00012198		WBGene00021916	WBGene00016667	WBGene00077523				WBGene00012972			WBGene00050906
WBGene00007050	WBGene00015102	WBGene00012236		WBGene00022101	WBGene00016827	WBGene00077585				WBGene00013038			WBGene00086560
WBGene00007132	WBGene00015223	WBGene00012345		WBGene00022140	WBGene00016939	WBGene00194643				WBGene00013443			WBGene00194645
WBGene00007134	WBGene00015224	WBGene00012356		WBGene00022215	WBGene00016984	WBGene00194649				WBGene00015194			WBGene00194646
WBGene00007168	WBGene00015225	WBGene00012522		WBGene00022377	WBGene00016993	WBGene00194892				WBGene00015515			WBGene00194902
WBGene00007221	WBGene00015226	WBGene00012650		WBGene00022653	WBGene00017214	WBGene00206493				WBGene00016971			WBGene00219493
WBGene00007258	WBGene00015227	WBGene00012723		WBGene00022728	WBGene00017259	WBGene00206530				WBGene00017358			WBGene00013158
WBGene00007286	WBGene00015237	WBGene00012888		WBGene00022737	WBGene00017583	WBGene00219322				WBGene00017738			WBGene00018235
WBGene00007303	WBGene00015313	WBGene00012936		WBGene00044001	WBGene00017598	WBGene00219399				WBGene00017774			WBGene00022685
WBGene00007334	WBGene00015385	WBGene00012972		WBGene00044014	WBGene00017696	WBGene00219411				WBGene00018830			WBGene00044207
WBGene00007358	WBGene00015414	WBGene00012976		WBGene00044188	WBGene00018229	WBGene00235300				WBGene00018964			WBGene00164973
WBGene00007366	WBGene00015537	WBGene00013038		WBGene00044460	WBGene00018235	WBGene00255594				WBGene00019087			WBGene00235354
WBGene00007419	WBGene00015600	WBGene00013214		WBGene00044472	WBGene00018345	WBGene00255598				WBGene00019432
WBGene00007453	WBGene00015735	WBGene00013241		WBGene00044709	WBGene00018353					WBGene00019595
WBGene00007454	WBGene00015828	WBGene00013443		WBGene00077764	WBGene00018614					WBGene00019686
WBGene00007489	WBGene00015829	WBGene00013508		WBGene00086568	WBGene00018721					WBGene00019777
WBGene00007500	WBGene00015834	WBGene00013553		WBGene00194852	WBGene00018831					WBGene00020392
WBGene00007501	WBGene00016074	WBGene00013669		WBGene00194892	WBGene00018890					WBGene00020466
WBGene00007506	WBGene00016190	WBGene00013727		WBGene00194896	WBGene00018908					WBGene00020687
WBGene00007548	WBGene00016281	WBGene00013728		WBGene00206511	WBGene00018935					WBGene00021012
WBGene00007598	WBGene00016381	WBGene00013729		WBGene00206530	WBGene00019132					WBGene00021155
WBGene00007601	WBGene00016586	WBGene00013755		WBGene00219289	WBGene00019159					WBGene00021633
WBGene00007624	WBGene00016603	WBGene00013857		WBGene00219308	WBGene00019316					WBGene00021913
WBGene00007631	WBGene00016624	WBGene00013862		WBGene00219411	WBGene00019345					WBGene00022141
WBGene00007632	WBGene00016632	WBGene00013894			WBGene00019536					WBGene00022488
WBGene00007640	WBGene00016763	WBGene00014034			WBGene00019639					WBGene00022672
WBGene00007655	WBGene00016796	WBGene00014082			WBGene00019692					WBGene00044436
WBGene00007656	WBGene00016967	WBGene00015017			WBGene00019899					WBGene00194682
WBGene00007657	WBGene00016968	WBGene00015037			WBGene00020091
WBGene00007658	WBGene00016984	WBGene00015112			WBGene00020228
WBGene00007659	WBGene00016993	WBGene00015165			WBGene00020357
WBGene00007660	WBGene00017101	WBGene00015191			WBGene00020386
WBGene00007661	WBGene00017151	WBGene00015194			WBGene00020527
WBGene00007662	WBGene00017185	WBGene00015291			WBGene00020557
WBGene00007691	WBGene00017186	WBGene00015310			WBGene00020639
WBGene00007710	WBGene00017214	WBGene00015461			WBGene00020650
WBGene00007716	WBGene00017259	WBGene00015462			WBGene00020742
WBGene00007717	WBGene00017352	WBGene00015463			WBGene00020744
WBGene00007726	WBGene00017620	WBGene00015466			WBGene00020754
WBGene00007797	WBGene00017641	WBGene00015515			WBGene00020757
WBGene00007835	WBGene00018073	WBGene00015518			WBGene00021040
WBGene00007870	WBGene00018102	WBGene00015529			WBGene00021056
WBGene00007991	WBGene00018229	WBGene00015797			WBGene00021081
WBGene00008003	WBGene00018345	WBGene00015894			WBGene00021114
WBGene00008035	WBGene00018353	WBGene00016074			WBGene00021179
WBGene00008107	WBGene00018510	WBGene00016151			WBGene00021362
WBGene00008118	WBGene00018512	WBGene00016178			WBGene00021374
WBGene00008145	WBGene00018850	WBGene00016298			WBGene00021541
WBGene00008267	WBGene00018851	WBGene00016381			WBGene00021559
WBGene00008301	WBGene00018921	WBGene00016421			WBGene00021648
WBGene00008302	WBGene00018935	WBGene00016449			WBGene00021649
WBGene00008385	WBGene00019070	WBGene00016971			WBGene00021715
WBGene00008386	WBGene00019132	WBGene00017101			WBGene00021899
WBGene00008387	WBGene00019133	WBGene00017132			WBGene00021902
WBGene00008400	WBGene00019159	WBGene00017264			WBGene00021916
WBGene00008444	WBGene00019254	WBGene00017313			WBGene00022200
WBGene00008475	WBGene00019316	WBGene00017358			WBGene00022215
WBGene00008476	WBGene00019360	WBGene00017441			WBGene00022375
WBGene00008490	WBGene00019598	WBGene00017583			WBGene00022476
WBGene00008503	WBGene00019692	WBGene00017643			WBGene00022497
WBGene00008546	WBGene00019811	WBGene00017696			WBGene00022548
WBGene00008580	WBGene00020091	WBGene00017738			WBGene00022550
WBGene00008611	WBGene00020214	WBGene00017749			WBGene00022685
WBGene00008641	WBGene00020228	WBGene00017759			WBGene00022694
WBGene00008710	WBGene00020285	WBGene00017774			WBGene00022713
WBGene00008722	WBGene00020357	WBGene00017832			WBGene00022728
WBGene00008726	WBGene00020637	WBGene00017895			WBGene00022737
WBGene00008865	WBGene00020638	WBGene00018254			WBGene00022852
WBGene00008921	WBGene00020744	WBGene00018408			WBGene00023415
WBGene00008922	WBGene00020754	WBGene00018539			WBGene00044013
WBGene00008929	WBGene00020757	WBGene00018613			WBGene00044014
WBGene00008948	WBGene00020761	WBGene00018806			WBGene00044188
WBGene00009061	WBGene00020774	WBGene00018830			WBGene00044207
WBGene00009077	WBGene00021015	WBGene00018831			WBGene00044218
WBGene00009106	WBGene00021034	WBGene00018900			WBGene00044237
WBGene00009127	WBGene00021040	WBGene00018908			WBGene00044401
WBGene00009179	WBGene00021056	WBGene00018964			WBGene00044427
WBGene00009182	WBGene00021081	WBGene00019087			WBGene00044487
WBGene00009224	WBGene00021106	WBGene00019118			WBGene00044707
WBGene00009287	WBGene00021107	WBGene00019129			WBGene00044708
WBGene00009368	WBGene00021179	WBGene00019130			WBGene00044709
WBGene00009385	WBGene00021192	WBGene00019432			WBGene00044711
WBGene00009437	WBGene00021357	WBGene00019595			WBGene00045401
WBGene00009469	WBGene00021362	WBGene00019598			WBGene00050906
WBGene00009507	WBGene00021461	WBGene00019627			WBGene00086560
WBGene00009509	WBGene00021559	WBGene00019686			WBGene00086568
WBGene00009515	WBGene00021648	WBGene00019777			WBGene00138721
WBGene00009563	WBGene00021649	WBGene00019833			WBGene00164973
WBGene00009731	WBGene00021676	WBGene00019899			WBGene00194645
WBGene00009801	WBGene00021704	WBGene00020064			WBGene00194646
WBGene00009852	WBGene00021715	WBGene00020392			WBGene00194852
WBGene00009957	WBGene00021831	WBGene00020412			WBGene00194892
WBGene00009981	WBGene00021832	WBGene00020466			WBGene00194902
WBGene00010019	WBGene00021866	WBGene00020527			WBGene00195165
WBGene00010047	WBGene00021916	WBGene00020687			WBGene00195181
WBGene00010056	WBGene00022035	WBGene00020742			WBGene00206366
WBGene00010061	WBGene00022101	WBGene00020964			WBGene00206487
WBGene00010093	WBGene00022107	WBGene00021012			WBGene00206530
WBGene00010227	WBGene00022215	WBGene00021155			WBGene00219493
WBGene00010264	WBGene00022313	WBGene00021344			WBGene00235133
WBGene00010362	WBGene00022348	WBGene00021359			WBGene00235271
WBGene00010363	WBGene00022375	WBGene00021458			WBGene00235354
WBGene00010406	WBGene00022434	WBGene00021470
WBGene00010409	WBGene00022476	WBGene00021541
WBGene00010437	WBGene00022548	WBGene00021555
WBGene00010477	WBGene00022549	WBGene00021559
WBGene00010585	WBGene00022550	WBGene00021560
WBGene00010678	WBGene00022673	WBGene00021633
WBGene00010685	WBGene00022713	WBGene00021648
WBGene00010700	WBGene00022728	WBGene00021913
WBGene00010726	WBGene00022737	WBGene00022140
WBGene00010732	WBGene00023483	WBGene00022141
WBGene00010785	WBGene00023484	WBGene00022349
WBGene00010787	WBGene00023498	WBGene00022357
WBGene00010822	WBGene00043068	WBGene00022377
WBGene00011066	WBGene00044013	WBGene00022452
WBGene00011318	WBGene00044014	WBGene00022488
WBGene00011339	WBGene00044188	WBGene00022672
WBGene00011376	WBGene00044218	WBGene00022694
WBGene00011451	WBGene00044237	WBGene00022852
WBGene00011532	WBGene00044256	WBGene00043705
WBGene00011539	WBGene00044401	WBGene00043984
WBGene00011562	WBGene00044416	WBGene00044001
WBGene00011576	WBGene00044427	WBGene00044436
WBGene00011591	WBGene00044586	WBGene00045357
WBGene00011756	WBGene00044707	WBGene00194682
WBGene00011799	WBGene00044708	WBGene00194892
WBGene00011844	WBGene00044709	WBGene00195093
WBGene00011921	WBGene00044711
WBGene00011959	WBGene00045393
WBGene00011993	WBGene00045401
WBGene00012020	WBGene00045415
WBGene00012091	WBGene00050906
WBGene00012097	WBGene00086560
WBGene00012109	WBGene00086568
WBGene00012110	WBGene00138721
WBGene00012111	WBGene00194643
WBGene00012112	WBGene00194645
WBGene00012128	WBGene00194646
WBGene00012198	WBGene00194735
WBGene00012236	WBGene00194852
WBGene00012295	WBGene00194861
WBGene00012345	WBGene00194892
WBGene00012356	WBGene00194902
WBGene00012522	WBGene00194951
WBGene00012524	WBGene00195165
WBGene00012551	WBGene00195177
WBGene00012552	WBGene00206497
WBGene00012591	WBGene00206530
WBGene00012593	WBGene00219493
WBGene00012622	WBGene00235133
WBGene00012641	WBGene00235271
WBGene00012650
WBGene00012651
WBGene00012698
WBGene00012701
WBGene00012715
WBGene00012716
WBGene00012835
WBGene00012888
WBGene00012908
WBGene00012909
WBGene00012910
WBGene00012923
WBGene00012935
WBGene00012936
WBGene00012947
WBGene00012972
WBGene00012976
WBGene00012980
WBGene00013038
WBGene00013136
WBGene00013150
WBGene00013158
WBGene00013208
WBGene00013215
WBGene00013222
WBGene00013247
WBGene00013248
WBGene00013249
WBGene00013250
WBGene00013270
WBGene00013349
WBGene00013405
WBGene00013431
WBGene00013443
WBGene00013659
WBGene00013669
WBGene00013727
WBGene00013728
WBGene00013729
WBGene00013837
WBGene00013845
WBGene00013857
WBGene00013862
WBGene00013894
WBGene00013947
WBGene00014034
WBGene00014067
WBGene00014069
WBGene00014130
WBGene00014132
WBGene00014209
WBGene00014801
WBGene00015017
WBGene00015037
WBGene00015102
WBGene00015156
WBGene00015160
WBGene00015165
WBGene00015194
WBGene00015223
WBGene00015224
WBGene00015225
WBGene00015226
WBGene00015227
WBGene00015279
WBGene00015291
WBGene00015310
WBGene00015313
WBGene00015320
WBGene00015381
WBGene00015385
WBGene00015414
WBGene00015508
WBGene00015515
WBGene00015561
WBGene00015574
WBGene00015591
WBGene00015600
WBGene00015642
WBGene00015695
WBGene00015797
WBGene00015834
WBGene00015887
WBGene00015889
WBGene00015941
WBGene00015945
WBGene00015955
WBGene00016074
WBGene00016086
WBGene00016087
WBGene00016131
WBGene00016151
WBGene00016156
WBGene00016163
WBGene00016218
WBGene00016219
WBGene00016281
WBGene00016381
WBGene00016421
WBGene00016424
WBGene00016586
WBGene00016632
WBGene00016762
WBGene00016862
WBGene00016971
WBGene00016984
WBGene00016993
WBGene00017062
WBGene00017093
WBGene00017101
WBGene00017108
WBGene00017132
WBGene00017214
WBGene00017259
WBGene00017264
WBGene00017317
WBGene00017358
WBGene00017413
WBGene00017467
WBGene00017583
WBGene00017620
WBGene00017643
WBGene00017667
WBGene00017696
WBGene00017738
WBGene00017774
WBGene00017955
WBGene00017990
WBGene00017992
WBGene00018045
WBGene00018174
WBGene00018229
WBGene00018235
WBGene00018254
WBGene00018274
WBGene00018327
WBGene00018345
WBGene00018353
WBGene00018354
WBGene00018510
WBGene00018613
WBGene00018702
WBGene00018708
WBGene00018721
WBGene00018761
WBGene00018786
WBGene00018830
WBGene00018831
WBGene00018900
WBGene00018908
WBGene00018921
WBGene00018964
WBGene00018966
WBGene00018997
WBGene00019087
WBGene00019132
WBGene00019159
WBGene00019198
WBGene00019316
WBGene00019327
WBGene00019365
WBGene00019432
WBGene00019457
WBGene00019458
WBGene00019465
WBGene00019595
WBGene00019652
WBGene00019686
WBGene00019692
WBGene00019777
WBGene00019811
WBGene00019825
WBGene00019833
WBGene00019867
WBGene00019899
WBGene00019967
WBGene00020091
WBGene00020219
WBGene00020357
WBGene00020363
WBGene00020386
WBGene00020392
WBGene00020456
WBGene00020466
WBGene00020481
WBGene00020527
WBGene00020687
WBGene00020742
WBGene00020744
WBGene00020747
WBGene00020754
WBGene00020757
WBGene00020760
WBGene00020761
WBGene00020933
WBGene00020961
WBGene00020967
WBGene00021012
WBGene00021015
WBGene00021034
WBGene00021040
WBGene00021045
WBGene00021048
WBGene00021056
WBGene00021081
WBGene00021104
WBGene00021155
WBGene00021192
WBGene00021282
WBGene00021329
WBGene00021332
WBGene00021359
WBGene00021362
WBGene00021434
WBGene00021435
WBGene00021460
WBGene00021464
WBGene00021470
WBGene00021535
WBGene00021541
WBGene00021555
WBGene00021556
WBGene00021626
WBGene00021633
WBGene00021648
WBGene00021649
WBGene00021661
WBGene00021676
WBGene00021709
WBGene00021720
WBGene00021781
WBGene00021832
WBGene00021878
WBGene00021898
WBGene00021913
WBGene00021916
WBGene00021945
WBGene00021977
WBGene00021978
WBGene00021979
WBGene00022035
WBGene00022043
WBGene00022101
WBGene00022140
WBGene00022141
WBGene00022215
WBGene00022313
WBGene00022321
WBGene00022329
WBGene00022377
WBGene00022385
WBGene00022452
WBGene00022455
WBGene00022476
WBGene00022478
WBGene00022479
WBGene00022488
WBGene00022497
WBGene00022550
WBGene00022653
WBGene00022667
WBGene00022672
WBGene00022685
WBGene00022694
WBGene00022728
WBGene00022737
WBGene00022847
WBGene00022848
WBGene00022854
WBGene00023423
WBGene00023483
WBGene00023484
WBGene00023519
WBGene00044001
WBGene00044013
WBGene00044014
WBGene00044188
WBGene00044207
WBGene00044218
WBGene00044237
WBGene00044238
WBGene00044256
WBGene00044401
WBGene00044436
WBGene00044708
WBGene00044709
WBGene00044711
WBGene00045237
WBGene00045401
WBGene00045415
WBGene00045507
WBGene00050906
WBGene00077582
WBGene00077585
WBGene00077593
WBGene00086560
WBGene00086568
WBGene00164973
WBGene00194645
WBGene00194646
WBGene00194651
WBGene00194682
WBGene00194695
WBGene00194735
WBGene00194815
WBGene00194852
WBGene00194892
WBGene00194896
WBGene00194902
WBGene00195093
WBGene00195165
WBGene00206497
WBGene00206511
WBGene00206530
WBGene00219374
WBGene00219411
WBGene00219493
WBGene00235354
