# Supplementary material for: Conserved chromatin regulators control the transcriptional immune response to intracellular pathogens in Caenorhabditis elegans
Source: PLoS Genet. 2025 Apr 7;21(4):e1011444. doi: 10.1371/journal.pgen.1011444 (PMC11975079; doi:10.1371/journal.pgen.1011444)
Supplement: S5 Table — (XLSX) [file pgen.1011444.s010.xlsx]

## Sheet: Sheet1
S5 Table
Yeast two-hybrid analysis of PALS-20 (this study)				Yeast two-hybrid analysis of PALS-25 (Gang et al., 2022¹)				PBS categories legend
WormBase Gene ID	Gene name	PBS Score		WormBase Gene ID	Gene name	PBS Score		A : Very high confidence in the interaction
WBGene00015551	adah-1	A		WBGene00001574	gei-17	A		B : High confidence in the interaction
WBGene00001574	gei-17	A		WBGene00003218	mep-1	A		C : Good confidence in the interaction
WBGene00015557	hrpk-2	A		WBGene00007761	rad-26	A		D : Moderate confidence in the interaction, can include false-positive interactions and those hardly detectible (low representation of the mRNA in the library, prey folding, prey toxicity in yeast)
WBGene00010736	istr-1	A		WBGene00008206	set-6	A		E : Interactions involving highly connected (or relatively highly connected) prey domains, warning of non-specific interaction.
WBGene00003218	mep-1	A		WBGene00006706	ubc-9	A		F : Experimentally proven technical artifacts (not included)
WBGene00007761	rad-26	A		WBGene00015817	C16A11.4	B
WBGene00020403	hrde-4	B		WBGene00022251	blos-2	B		Reference
WBGene00044761	pals-19	B		WBGene00015557	hrpk-2	B		1. Gang SS, Grover M, Reddy KC, Raman D, Chang YT, Ekiert DC, et al. A pals-25 gain-of-function allele triggers systemic resistance against natural pathogens of C. elegans. PLoS Genet. 2022;18(10):e1010314.
WBGene00018975	picd-1	B		WBGene00016216	pals-22	B
WBGene00008206	set-6	B		WBGene00004266	rab-1	B
WBGene00006706	ubc-9	B		WBGene00004888	smo-1	B
WBGene00018586	ubxn-3	B		WBGene00020403	hrde-4	C
WBGene00020496	spat-3	C		WBGene00007771	C27C12.1	D
WBGene00013082	grdn-1	D		WBGene00018975	picd-1	D
WBGene00003002	lin-13	D		WBGene00018561	gadr-3	D
WBGene00003795	npp-9	D		WBGene00001860	him-1	D
WBGene00022337	pals-16	D		WBGene00002075	imb-1	D
WBGene00004185	pro-1	D		WBGene00007025	mdt-29	D
WBGene00004462	rpn-6.1	D		WBGene00003795	npp-9	D
WBGene00004508	rrf-1	D		WBGene00004173	pqn-94	D
WBGene00004888	smo-1	D		WBGene00004185	pro-1	D
WBGene00077732	szy-4	D		WBGene00004458	rpn-1	D
WBGene00010498	tnsl-1	D		WBGene00077732	szy-4	D
WBGene00014199	ZK1053.4	D		WBGene00006759	unc-22	D
WBGene00008353	D1025.1	E		WBGene00006778	unc-42	D
WBGene00006652	ttx-1	E		WBGene00008353	D1025.1	E
WBGene00006870	vab-3	E
¹ Gang SS, Grover M, Reddy KC, Raman D, Chang YT, Ekiert DC, et al. A pals-25 gain-of-function allele triggers systemic resistance against natural pathogens of C. elegans. PLoS Genet. 2022;18(10):e1010314.
