# Supplementary material for: Conserved chromatin regulators control the transcriptional immune response to intracellular pathogens in Caenorhabditis elegans
Source: PLoS Genet. 2025 Apr 7;21(4):e1011444. doi: 10.1371/journal.pgen.1011444 (PMC11975079; doi:10.1371/journal.pgen.1011444)
Supplement: S6 Table — (XLSX) [file pgen.1011444.s011.xlsx]

## Sheet: Sheet1
S6 Table
Strain name	Genotype
N2	Wild type
DA465	eat-2(ad465) II
ERT054	jyIs8[pals-5p::gfp, myo-2p::mCherry] X
ERT356	pals-22(jy1) III
ERT560	pals-22(jy1) pals-25(jy11) III; jyIs8[pals-5p::gfp, myo-2p::mCherry] X
ERT704	lin-15B(jy86) jyIs8[pals-5p::gfp, myo-2p::mCherry] X
ERT756	lin-15B(jy86) X
ERT776	pals-22(jy1) pals-25(jy11) lin-17(jy74) III; jyIs8[pals-5p::gfp, myo-2p::mCherry] X
ERT778	pals-22(jy1) pals-25(jy11) III; lin-15B(jy76) jyIs8[pals-5p::gfp, myo-2p::mCherry] X
MT2495	lin-15B(n744) X
