# Supplementary material for: Conserved chromatin regulators control the transcriptional immune response to intracellular pathogens in Caenorhabditis elegans
Source: PLoS Genet. 2025 Apr 7;21(4):e1011444. doi: 10.1371/journal.pgen.1011444 (PMC11975079; doi:10.1371/journal.pgen.1011444)
Supplement: S7 Table — (XLSX) [file pgen.1011444.s012.xlsx]

## Sheet: Sheet1
S7 Table
Primer description	Primer sequence
jy76 Forward	5’-gcattccaaccacattcaac-3’
jy76 Reverse	5’-catgcttgtggcaccacaagga-3’
jy86 Forward	5’-gagccagagagaaacgatgt-3’
jy86 Reverse	5’-aaagtctaccacgactgctg-3’
Orsay RNA1 qRT-PCR Forward	5'-acctcacaactgccatctaca-3'
Orsay RNA1 qRT-PCR Reverse	5' -gacgcttccaagattggtattggt-3'
snb-1 qRT-PCR Forward	5’-ccggataagaccatcttgacg-3’
snb-1 qRT-PCR Reverse	5’-gacgacttcatcaacctgagc-3’
pals-5 qRT-PCR Forward	5’-cattggaaagcgatattgga-3’
pals-5 qRT-PCR Reverse	5’-tctccaggcacctatcttgtag-3’
F26F2.1 qRT-PCR Forward	5’-tggaaccaggtcagagacac-3’
F26F2.1 qRT-PCR Reverse	5’-ttgtgagaatttccgcgata-3’
F26F2.3 qRT-PCR Forward	5’-ggaaagggaatgcattatgg-3’
F26F2.3 qRT-PCR Reverse	5’-ccgcacggttatttctcat-3’
F26F2.4 qRT-PCR Forward	5’-caacaatacactgcggatgg-3’
F26F2.4 qRT-PCR Reverse	5’-tcgcactgttattcatctcca-3’
skr-3 qRT-PCR Forward	5’-ccgacagccagaaacaaatca-3’
skr-3 qRT-PCR Reverse	5’-tctgtgatggtcttggattgac-3’
skr-4 qRT-PCR Forward	5’-ccgacagccagaaacaaatca-3’
skr-4 qRT-PCR Reverse	5’-ggtcttggattggctgatcac-3’
skr-5 qRT-PCR Forward	5’-cgaagagcaagatgtcaaaattg-3’
skr-5 qRT-PCR Reverse	5’-agaagcttggattgattggca-3’
cul-6 qRT-PCR Forward	5’-ctgggcttactcacaatgcc-3’
cul-6 qRT-PCR Reverse	5’-gcagagttggcttgctgtaa-3’
